# Supplementary material for: Identification of Basement Membrane-Related Signatures in Gastric Cancer
Source: Diagnostics (Basel). 2023 May 25;13(11):1844. doi: 10.3390/diagnostics13111844 (PMC10252969; doi:10.3390/diagnostics13111844)
Supplement: Supplementary file 1 [file diagnostics-13-01844-s001.zip]

Archive with 12 entries (11 files):
- Additional file 1 (Lasso-Cox)/
- Additional file 1 (Lasso-Cox)/CoxModel.txt
- Additional file 1 (Lasso-Cox)/lasso.csv
- Figure S1.tif
- Figure S2.tif
- Figure S3.tif
- Figure S4.tif
- Figure S5.tif
- Figure S6.tif
- Table S1.xlsx
- Table S2.csv
- Table S3.csv
