# Supplementary material for: Identification of Basement Membrane-Related Signatures in Gastric Cancer
Source: Diagnostics (Basel). 2023 May 25;13(11):1844. doi: 10.3390/diagnostics13111844 (PMC10252969; doi:10.3390/diagnostics13111844)
Supplement: Supplementary file 1 [file diagnostics-13-01844-s001.zip › Additional file 1 (Lasso-Cox)/CoxModel.txt]

Sample	Time	Status	RiskScore	APOD	CAPN6	GPC3	PDK4	SLC7A2	SVEP1
			Coef=	0.072687726146049	-0.0154227752137368	0.0657545902748885	0.0258115254807578	0.101726534821853	0.040030868592885
TCGA.CD.852901	1.024657534	0	0.67779700744299	3.772943201	5.839488558	3.810610151	3.407586746	0.922115367	1.531012055
TCGA.CG.444311	2.498630137	0	0.336596790980258	1.548221242	1.353538299	0.14401738	4.642233228	0.782439985	0.900494895
TCGA.BR.719711	0.767123288	0	0.49210340320922	4.275392104	1.211552427	1.074027839	2.704302208	0.321153234	0.672634469
TCGA.D7.A6EV11	0.936986301	0	0.295119955692803	0.610559676	1.296496109	2.050285605	2.602330428	0.530121552	0.370266576
TCGA.ZA.A8F601	1.438356164	0	1.17411043787897	7.562515819	4.235149327	4.015800109	3.775878066	2.369357985	2.17784617
TCGA.RD.A8N211	9.698630137	0	0.893724078276586	6.169127439	4.387280914	1.71244049	6.368338045	1.625591465	1.764267251
TCGA.IN.846201	1.567123288	0	0.917166287324231	6.449241756	1.148070828	1.643063877	2.949641787	2.366307949	1.029254531
TCGA.D7.A4YX01	3.035616438	0	0.226042536421677	0.738922277	0.020174075	1.757679747	0.658239759	0.190830279	0.516224362
TCGA.BR.771601	3.315068493	0	0.808800074023812	5.426833543	2.309783651	4.361108604	2.501791839	0.649628677	0.812790513
TCGA.BR.837301	1.232876712	0	1.50008356968956	6.407702103	2.501942951	7.535323639	3.519865465	4.063739025	1.828185979
TCGA.CG.430101	0.252054795	0	0.768969362405338	4.766821491	2.298623259	1.559937545	4.696604318	1.913525716	0.986118512
TCGA.FP.791601	1.17260274	1	1.02151707989225	6.86828606	3.915837208	4.443671506	3.432117368	1.273868988	1.806201094
TCGA.RD.A8N501	4.78630137	1	0.567725649863764	2.903541947	0.521681663	0.747843685	4.390111572	1.350208393	1.620697136
TCGA.CD.853411	1.005479452	0	1.07755427891581	6.901259237	4.153800006	2.316026022	5.054112054	3.154201456	0.908571161
TCGA.CG.446911	0.589041096	1	0.320965799682013	0.978283488	0	1.213114261	4.258253405	0.413422037	0.452669636
TCGA.BR.829501	0.183561644	1	1.24610627729128	3.612415405	0.574598907	7.523309804	1.914425294	4.210920988	0.497644309
TCGA.VQ.A91V01	3.553424658	0	0.725998303193491	3.044521014	2.185983562	0.918076357	5.226901043	3.193100644	0.457343026
TCGA.BR.790101	0.287671233	1	1.01280237436777	6.471302984	1.869451157	2.871722372	4.526624215	2.015626381	1.512320639
TCGA.CG.572511	1.252054795	1	0.446335164409601	3.776214747	0.260373877	1.493218408	1.35945068	0.306210445	0.285809457
TCGA.HU.A4HB01	1.306849315	1	0.566964576536909	3.487451663	2.878854212	1.366734827	5.498504896	0.888899598	0.89058779
TCGA.BR.645611	1.44109589	1	0.808792722188657	5.263612162	2.849435589	2.69952171	4.213150856	1.198192106	1.548734862
TCGA.R5.A7ZR01	0.506849315	1	0.721784431120459	3.261638829	5.043984202	6.656477802	2.097075068	0.60263642	0.234038484
TCGA.D7.681801	0.879452055	0	1.357680107798	5.81936912	1.652691265	2.752342763	5.348221199	5.60832785	1.76443356
TCGA.IN.866311	0.282191781	1	0.193924972747882	1.179296623	0.005869992	0.379055397	1.265143328	0.430608132	0.172640012
TCGA.CD.853301	1.282191781	0	0.997269896319429	5.650658869	3.273930907	3.902400399	2.561766598	2.678251669	1.045601782
TCGA.BR.429401	0	0	1.00065989232497	1.949549004	0.167196446	3.99199324	6.011048025	4.144845539	0.5556529
TCGA.VQ.A8PK01	1.487671233	1	0.627233188029351	4.909737242	4.893746612	2.295136483	3.832228698	0.639498781	0.773035515
TCGA.RD.A8N601	0.745205479	1	1.39967159488187	7.945888798	2.266677488	4.632835405	5.210513695	3.562246804	1.388052292
TCGA.BR.795701	0.756164384	1	1.08078994692843	6.12202808	4.587083973	2.781925572	5.4643491	2.413475958	3.423785392
TCGA.D7.857401	1.432876712	0	0.916746713059224	4.833549573	5.285086891	3.657794216	2.965464714	1.785916653	3.701709633
TCGA.IN.A6RN11	1.62739726	0	0.674381520877502	3.672728248	2.665491893	1.917067333	6.09793615	1.461724388	0.409168486
TCGA.FP.799801	1.857534247	0	0.937468926259996	4.058445982	1.432781135	4.683835381	3.529487066	1.744506117	2.198790499
TCGA.HU.A4GH01	0.980821918	0	0.429115696023148	2.535167434	1.396486926	0.295784836	3.410629451	1.358739355	0.516482368
TCGA.VQ.AA6F01	4.509589041	0	0.307742649479607	1.049653328	2.686098748	1.790656368	3.581601814	0.490180699	0.320202065
TCGA.CG.443611	0.665753425	0	0.601312567195885	5.180554751	0.954104175	1.945095484	3.087248076	0.182730453	0.332010823
TCGA.BR.645701	1.139726027	0	1.28915962510009	8.624016906	5.551739238	4.011561741	4.861440567	2.314347739	3.078431846
TCGA.CG.446511	0.750684932	1	0.360331282894059	2.213739097	0.267889233	0.493632635	1.898976847	0.654288441	1.386895219
TCGA.BR.426701	0.515068493	1	0.54937472252283	1.045163193	5.580142644	2.0629563	3.85307724	2.890359014	0.757830614
TCGA.HU.A4GQ11	0.008219178	1	0.73494155249129	4.687633723	1.432624697	3.225576353	4.18140766	0.665996071	0.712668285
TCGA.HU.A4H311	2.416438356	0	0.525094563687139	0.864068108	0.12752941	4.8960764	2.865126102	0.574018959	0.249021388
TCGA.HF.713301	5.254794521	0	0.929198854469358	2.773820885	1.679524785	2.505013803	4.885321034	4.152073817	1.006454017
TCGA.B7.A5TJ11	0.917808219	0	0.557968233307005	4.956430011	1.121793444	0.895762385	3.176270702	0.379295805	0.887526219
TCGA.HU.A4GP11	0.747945205	0	0.263261762466913	1.410983996	1.843526429	0.291722741	3.943468427	0.388452031	0.715645569
TCGA.KB.A93J01	3.079452055	0	0.246969914110323	2.067519925	4.584577794	0.576705455	3.442109908	0.309759779	0.227713703
TCGA.VQ.A92701	0.547945205	1	0.463113866099929	2.624916665	3.171984963	0.887409255	4.809473413	0.833195811	1.348615585
TCGA.BR.645501	1.156164384	1	0.957276688462939	4.982954895	2.33379264	6.368290476	2.647518824	0.874658442	1.374284042
TCGA.F1.A44811	1.77260274	0	0.430234650165149	2.08787998	1.219501935	0.646725429	4.779313083	0.944568332	0.88195228
TCGA.SW.A7EA11	1.58630137	0	0.224492907243953	1.816872246	0.092359583	0.446308521	1.120674895	0.100459039	0.63352419
TCGA.VQ.AA6J01	2.295890411	0	0.899632283316616	3.308957722	0.994966099	7.737302726	3.537967289	0.520491244	0.535225334
TCGA.BR.719601	1.824657534	0	1.3586566668537	7.026644774	4.678867471	4.771903378	5.543966932	3.128317552	3.621236875
TCGA.BR.771711	1.512328767	1	0.612346968424418	4.472340111	2.570729574	1.732895068	2.68572776	1.168360296	0.619240611
TCGA.BR.A4J511	2.361643836	0	0.794064215224049	4.855874822	2.945788497	2.028203413	3.489004007	1.789744501	2.024668614
TCGA.FP.820901	4.961643836	1	1.09633719009423	6.40857003	4.330104609	2.219969826	7.56583715	2.159204277	3.407062295
TCGA.FP.A4BF11	0.460273973	1	0.919867723074082	6.267895165	0.487577259	2.987490132	3.819466168	1.315505114	1.072653607
TCGA.BR.829701	0.616438356	0	1.08709477291998	5.692736404	3.229758227	3.357288261	6.765558121	2.43801887	1.991384268
TCGA.CD.A4MG11	0.547945205	1	0.298966172227295	1.489979167	0.299334148	0.675043606	1.244901689	0.90818418	0.658818601
TCGA.BR.837211	2.605479452	0	0.314564858091841	2.709392852	0.733738241	0.762177421	1.728688905	0.196922656	0.354039563
TCGA.BR.419101	1.528767123	1	0.844332890802423	5.663475609	5.041259961	4.564797371	3.332106047	0.667874218	1.406771749
TCGA.HU.A4H201	1.079452055	0	0.46304786553373	3.263965158	2.251947146	1.85621964	3.275723491	0.320858861	0.531657019
TCGA.RD.A8N001	3.38630137	0	0.916771732687546	6.226763657	4.70563217	2.676690026	3.102156122	1.711140899	2.662742033
TCGA.BR.858911	2.260273973	0	0.189927137798443	1.766558119	3.587735051	0.525695199	1.588628739	0.225559418	0.458038891
TCGA.BR.805801	3.104109589	0	0.892414239123448	4.724093604	4.684166785	4.361040027	4.159690358	1.374153972	2.182295706
TCGA.VQ.A92201	0.753424658	1	1.13784853389269	4.519725811	1.413208636	4.52527291	2.648841216	3.965843243	1.54270826
TCGA.VQ.AA6911	2.367123288	0	0.270799516291004	2.928851189	0.445955057	0.216491583	0.560568246	0.265495062	0.226663035
TCGA.CD.853201	0.969863014	1	0.755450099098751	5.518195291	4.622365236	3.674696622	3.322139738	0.572945423	0.998562224
TCGA.BR.437011	0	0	0.577701575731796	3.123722382	3.197668755	1.153120345	3.825272803	1.379626211	2.124823968
TCGA.BR.867811	2.065753425	0	0.198757283741695	0.828234804	0.02796165	0.348262514	0.877745266	0.606855125	0.791812775
TCGA.BR.A4J611	0.054794521	0	0.846680334846605	6.379219294	2.575135646	2.360259904	3.476672723	1.358183013	0.989379654
TCGA.CG.572011	0.082191781	1	0.881022009248774	6.563492457	1.461639025	2.424063364	2.267797234	1.527809877	1.327270552
TCGA.CG.443801	4.506849315	0	0.71264105748692	5.376140145	1.136703827	1.201203733	2.084777373	1.587453703	1.12689722
TCGA.D7.652501	1.112328767	1	0.515737368593005	1.903560342	0.210177512	1.003515593	0.766040832	2.430461146	1.189396794
TCGA.RD.A8N401	5.947945205	0	0.961635825111225	5.896532431	2.601475099	2.481127935	8.573161343	1.327479378	1.340976544
TCGA.VQ.A92301	0	1	0.500201312846001	4.101606205	1.804408391	0.942670711	1.178826234	0.954305871	1.009306356
TCGA.D7.857501	1.517808219	1	0.783429918800092	6.024149927	0.557323816	0.501392996	3.695655112	1.696192502	1.329885354
TCGA.CD.A48C01	0.967123288	1	0.855381456078046	5.802505039	1.050353747	1.95556148	2.97254589	1.937588461	1.183903381
TCGA.CG.430511	1.328767123	0	0.717631703758543	6.525805895	2.267074903	0.882893642	2.98580162	0.874039986	1.354325728
TCGA.D7.557811	1.054794521	0	0.488311666604132	3.490867957	2.471531581	0.866173719	2.735373674	0.943575369	1.227566934
TCGA.CD.581301	1.032876712	1	1.34795772398854	8.973292525	4.842429636	4.822637352	3.778712792	2.645484517	2.164138417
TCGA.BR.867701	2.22739726	0	1.05331405815117	5.529347281	0.845792568	2.985038925	5.453574864	2.403680743	2.070393123
TCGA.MX.A66601	1.169863014	0	1.00230534968267	4.237366713	1.510221451	3.605765482	2.966312932	3.564179062	1.033210787
TCGA.D7.A6EY11	0.953424658	1	0.569597912292365	5.568796352	2.080805008	0.644235745	2.3209876	0.551480266	0.962674377
TCGA.D7.652411	1.487671233	0	0.573058749398843	3.097423976	2.661394263	1.797668209	2.437698236	1.444246338	1.521733333
TCGA.RD.A8MW01	3.15890411	1	0.985171944273219	4.282567023	1.439786154	5.488933556	4.195034753	1.950648676	0.710747246
TCGA.VQ.A8P211	3.178082192	0	0.101149723397027	0.785350831	1.248871215	0.244235548	0.468184028	0.127809373	0.554063928
TCGA.FP.A9TM11	0.517808219	0	0.453345386101991	2.742888349	3.424472702	0.607681646	3.810410783	1.50763562	0.377434268
TCGA.BR.770411	2.936986301	0	0.23591666789024	2.462320757	4.219019139	0.577497598	1.133744264	0.290939502	0.628817246
TCGA.CG.444211	0	0	0.298562564633768	1.152839445	0.136360335	1.882675781	1.391796554	0.395541278	0.422482243
TCGA.VQ.A8PQ01	1.304109589	1	1.26445471926683	5.563910265	2.738556673	4.622468643	4.604363123	3.448950051	3.212994794
TCGA.BR.A4J901	0.038356164	0	1.00612292848366	6.768365852	3.868906919	2.666512969	7.085682565	1.620202974	1.268263978
TCGA.VQ.A94T11	0.936986301	1	0.747217505518937	0.480857995	0.121118132	0.443813426	1.506421618	5.902295228	1.140298964
TCGA.BR.437111	0	0	0.349828044801799	1.378943551	0.178554623	2.732284295	1.48502532	0.170617624	0.424728194
TCGA.BR.838401	0.309589041	0	1.20242573016132	6.043228374	5.40615116	4.526444793	7.056915918	2.223939502	3.510218817
TCGA.VQ.A91E11	1.819178082	0	0.441127859374446	1.311376523	3.143390761	0.791861589	5.002448685	1.856218488	0.606298366
TCGA.CD.579911	1.084931507	0	0.597842888402149	5.022252118	2.144704121	2.024500711	1.670060703	0.651429366	0.583784738
TCGA.CD.A48711	1.024657534	0	0.588125726611352	3.689678557	0.594677635	0.874569226	3.110852293	1.558391968	0.818627314
TCGA.VQ.A8PU01	2.279452055	1	0.691941118428852	1.436636603	4.906393632	5.107990726	2.50540794	2.464595232	0.297982684
TCGA.HF.A5NB11	2.542465753	0	0.23776739897357	0.257682795	0.022483187	2.583893618	1.210699725	0.095625445	0.212417513
TCGA.HU.A4GC01	0.271232877	0	0.653153325555981	5.058395208	2.407531574	0.515973551	3.804787821	1.47476315	1.010303985
TCGA.VQ.AA6K01	1.035616438	1	0.713727489445455	3.80401285	4.730464935	1.506581396	3.132945115	2.739076677	1.289300739
TCGA.BR.838211	2.087671233	1	0.352698789463142	2.140417206	0.885719313	0.369824371	2.755474398	0.675085532	1.165655949
TCGA.VQ.A8P501	0.643835616	1	0.623510993324899	2.617447189	0.358021626	1.252434116	2.354521974	2.474632476	1.096991263
TCGA.BR.670911	1.01369863	1	0.746567743034375	1.154545113	0.239947753	0.288922453	4.54027549	3.963199467	3.17243133
TCGA.EQ.812201	0.665753425	1	0.689584682228075	4.658610159	5.367240012	2.554611995	3.400502916	1.307841678	1.122803623
TCGA.CG.572411	1.002739726	1	0.320058863269046	2.457370235	0.022001155	0.367245023	1.661623367	0.509033531	0.57351317
TCGA.RD.A8MV01	10.19178082	0	0.578208770027771	4.265031703	2.877871976	1.687397103	3.142784493	0.693090509	1.248991715
TCGA.VQ.A8PO11	0.77260274	1	0.160724620479019	0.833729672	0.921874065	0.508575367	0.535802469	0.427720922	0.588519622
TCGA.VQ.A91X11	0.791780822	1	0.430308109614346	1.850416573	0.045573642	1.217382093	0.916006516	1.600950659	0.748353967
TCGA.BR.656401	2.175342466	1	1.02360102014638	7.029892576	5.073613476	3.412363808	6.772988564	1.105534775	1.978506686
TCGA.CD.A48601	0.526027397	1	1.34591231451277	8.153111082	2.399205323	3.742109094	1.432380677	4.830491077	0.396237068
TCGA.D7.857601	1.221917808	1	0.454982066521509	1.827260986	3.895369755	2.637156522	4.3478791	0.528562006	1.070191927
TCGA.VQ.AA6401	1.534246575	1	0.854625181597689	2.564185032	3.25762358	2.760510775	4.203959829	3.746966198	1.181319353
TCGA.VQ.A92501	0.378082192	1	0.902644898933112	2.655187824	5.109048497	4.787259405	6.004818714	2.663246854	1.192588518
TCGA.VQ.A91A11	3.287671233	0	0.473758244797431	1.367255949	0.281508065	1.530632993	2.599581875	1.122365975	2.418069786
TCGA.BR.A4J411	0.043835616	0	0.441401919226329	2.796873955	2.428163528	1.666901902	1.373021858	0.861199202	1.071659997
TCGA.VQ.A8DT11	4.065753425	0	0.307600226328511	2.099987077	1.659022862	0.621237917	3.101997267	0.454908566	0.333514601
TCGA.D7.857001	2.060273973	0	0.733223959759923	2.32760274	2.593983355	5.773561102	1.238646016	1.663863711	0.578894603
TCGA.VQ.A91S11	2.739726027	0	0.684016430661798	2.580355562	0.136236765	0.558255206	3.039682791	3.358359967	1.043104694
TCGA.CG.446011	1.832876712	1	1.20023663422156	3.773481188	2.14541788	1.441920821	7.523309652	6.260332111	0.829266559
TCGA.BR.645311	1.328767123	0	0.993729961650909	7.458230732	5.035991471	2.699636621	3.476150344	1.736555744	2.132980239
TCGA.BR.836811	0.35890411	0	0.720050757988877	2.423805795	1.072241117	3.223075496	3.390783435	2.450163705	0.292444184
TCGA.BR.859001	0.778082192	1	1.10946189256608	6.536039184	3.706525825	2.673484276	5.27765647	2.845094584	2.250691608
TCGA.HU.A4G201	2.024657534	0	0.329181308218955	1.200936114	0.110609184	0.559613053	2.078942377	1.354566368	0.383222998
TCGA.BR.A4PF11	0.095890411	0	0.766108774813219	3.493916122	0.539198303	0.586931792	3.629864195	3.714513019	0.257540281
TCGA.RD.A8NB11	1.405479452	1	0.64565434850285	4.602454138	2.598365933	1.475979243	3.396694233	1.040033677	1.515359176
TCGA.IN.AB1V11	1.312328767	0	0.481623577398415	2.938121458	1.174280816	0.892002969	4.094015894	1.020741176	0.449811135
TCGA.SW.A7EB01	0.482191781	0	1.21273140548064	6.119118785	2.258749152	6.883850229	3.330491676	2.35710489	0.609350272
TCGA.VQ.A8E201	3.61369863	0	1.02637626995022	5.926434462	2.183401366	4.374303912	2.408104238	2.203456954	1.382280456
TCGA.BR.807701	0.057534247	0	1.13607667046552	5.121660312	0.573795874	5.61737895	2.493547395	3.069396628	0.666349686
TCGA.HU.823811	0.126027397	0	0.428901311108983	3.959152302	2.661989113	0.441076284	2.774143662	0.595120332	0.52528446
TCGA.BR.645801	1.610958904	1	0.988984813722303	4.171956104	1.136535144	2.751702966	4.812549603	3.243382467	1.702909083
TCGA.BR.858811	1.065753425	0	0.818959314502936	5.063829223	2.354655969	2.30991822	4.285673526	1.578406207	1.601841857
TCGA.HU.860811	1.756164384	0	0.189954780538631	0.506790315	0.07664139	0.186033178	2.326838482	0.398448069	1.036071456
TCGA.FP.809911	1.421917808	0	0.457811991296112	3.261333978	2.407748749	0.38044889	2.140528736	1.501645384	0.621107023
TCGA.BR.848601	0	0	0.865863690274044	3.776512742	2.837175227	4.698563841	3.169672145	2.031747382	0.94092007
TCGA.B7.A5TK11	0.789041096	0	0.830226009615973	5.728844273	0.520855382	3.190712358	2.474129385	1.124766967	0.843316649
TCGA.BR.685211	3.745205479	0	0.480267905621746	3.325883166	0.159132259	1.021839697	1.622109019	0.912474286	0.976463344
TCGA.D7.857201	1.4	0	1.22350043240436	5.210115286	0.499250177	4.552813124	1.978736069	4.218365848	1.821757228
TCGA.HU.A4HD11	2.783561644	0	0.747943424247296	3.931780778	2.322573306	0.701663096	2.721097274	3.257562781	1.254480177
TCGA.BR.670501	2.134246575	1	1.32892060466962	7.263147639	3.002244436	4.012010459	5.013799006	3.042089854	3.612179803
TCGA.CD.853111	1.049315068	0	0.288473894366992	2.530731617	0.149443532	0.13445423	1.385797783	0.384519812	0.577034594
TCGA.HU.A4GF01	2.150684932	0	0.652506267509125	1.757998704	0.052475453	2.144843961	2.56972241	2.822576208	0.775350851
TCGA.BR.436111	0	0	0.67013661686793	5.035398316	0.633890868	1.346584293	3.259774453	0.969959612	1.062850766
TCGA.D7.651911	1.712328767	0	0.601692922139769	3.809324322	1.431303201	1.45449276	3.434605989	1.37533186	0.566481006
TCGA.D7.652811	1.268493151	0	0.262639390376212	0.316541981	2.709418535	1.479970807	0.569061935	1.574060846	0.23208191
TCGA.BR.828901	0.221917808	1	0.98901419889711	5.712374047	4.64672478	2.21975198	4.800715596	2.75169409	2.389833998
TCGA.MX.A5UJ11	1.643835616	0	0.678197611701266	3.980397047	2.625313223	1.497970295	4.878860615	1.499682836	1.308350841
TCGA.BR.670701	1.657534247	1	0.800660642151452	5.511646759	3.761862152	5.513115158	1.352118436	0.339771919	0.651328323
TCGA.IN.A7NT11	0.884931507	0	0.249545507457545	1.303118023	0.111129454	0.610635146	1.00831393	0.713897162	0.443114967
TCGA.BR.A4CS01	0.123287671	1	1.26846071834671	8.96202147	1.09812919	5.820229653	1.836625466	1.831570608	0.438054529
TCGA.B7.A5TN11	0.78630137	0	0.509104931781045	2.413723862	1.99523909	2.588090942	3.359368346	0.676722869	0.966729037
TCGA.CG.444411	3.920547945	0	0.67449024612052	3.376720953	0.538144141	1.275230711	3.480753722	1.887942338	1.788471961
TCGA.IN.AB1X11	1.126027397	0	0.478831578651328	2.420790043	1.475919708	1.297390976	5.066366942	0.741118122	0.853371014
TCGA.VQ.A8PE01	1.849315068	1	1.2293357985646	5.329255649	0.782038213	6.016883541	1.023251168	3.769428401	1.212195728
TCGA.VQ.AA6G01	2.169863014	1	0.437955793106399	2.110459931	2.120210297	1.746363988	3.546147122	0.938426238	0.38532818
TCGA.D7.A74A01	1.663013699	0	0.272744242395197	1.44544602	0.333590368	0.868738919	2.310709936	0.466839625	0.2139961
TCGA.D7.A6EX01	0.942465753	0	0.744548417838868	4.879989881	1.364063562	0.382386639	4.758928509	2.297690774	0.728330279
TCGA.BR.436811	0	0	0.56988427660044	3.489910672	2.009590888	1.162658857	3.472366777	0.985947481	2.019187085
TCGA.BR.859111	2.345205479	0	0.392683115197664	3.040275521	1.018659067	0.368162432	3.032329868	0.513727719	0.816014777
TCGA.F1.687411	1.205479452	0	0.365567684044625	0.467239708	0.734003871	1.057730936	4.080559835	1.125829787	1.337032375
TCGA.HU.A4GX11	1.687671233	0	0.332504780486648	2.62148963	1.138626576	0.799755493	2.750838982	0.260563735	0.235274705
TCGA.D7.652601	1.432876712	0	0.733181077448783	7.108032263	0.680311397	1.097090471	2.681066008	0.562427356	0.710745023
TCGA.BR.680301	2.6	0	1.11484781342389	6.850520101	4.605100933	5.026299956	3.796088054	1.332950757	3.093636134
TCGA.HU.860211	1.860273973	0	0.134082349894651	0.197671807	0.044463306	0.792717679	0.646757202	0.297692111	0.532038923
TCGA.BR.436601	0	0	1.29842814198005	5.818974563	0.804318077	4.964705702	4.44473486	4.060784517	0.839297688
TCGA.BR.869011	0.890410959	0	0.715385537294306	6.143058535	0.408128903	1.325462151	2.12301276	0.99722269	0.793328622
TCGA.CD.580111	1.098630137	1	0.288824898336642	2.822168743	1.233494789	0.288260301	0.776658031	0.457250012	0.429572409
TCGA.BR.772301	2.394520548	1	1.50927537862523	5.655359226	1.340480316	9.29481047	2.920645257	3.664409341	1.48744398
TCGA.FP.773501	0.290410959	1	0.803914682295025	5.570912122	6.01570328	4.179188915	3.581666395	0.997848918	0.574550264
TCGA.VQ.A91K11	5.101369863	0	0.335708252964197	2.857679201	0.756297595	0.541447228	1.810481163	0.367233003	0.498690039
TCGA.BR.805911	1.202739726	1	0.593823627318682	3.730470365	0.952350388	1.398918695	2.916370794	1.371535805	0.763641074
TCGA.BR.838111	0.61369863	0	0.665526002480636	4.557624448	0.618800929	2.756017655	2.578433348	0.589682889	0.899949637
TCGA.VQ.A8PJ01	0.224657534	1	1.09151279202947	8.913013115	3.857189199	3.232576011	1.374127564	2.233110189	0.698038723
TCGA.BR.772201	1.276712329	1	0.518947334741984	3.422161924	2.926066357	1.102822588	4.445684844	0.974342541	0.723046619
TCGA.R5.A80511	0.769863014	1	0.571195712068837	4.405337999	2.376446344	1.188827706	2.42930496	1.178918562	0.670254306
TCGA.BR.836611	0.079452055	0	0.799554825127834	6.622103615	1.124430619	1.624375836	3.094512759	0.820529247	1.63366808
TCGA.CG.572111	0.501369863	0	0.330002483084305	3.076661844	0.502975727	0.460773236	1.127091537	0.284388599	0.64461347
TCGA.BR.420101	2.575342466	1	1.01115398066368	5.195246749	3.685258497	4.305458717	3.515647995	2.165292192	2.404260543
TCGA.HU.A4G311	0.465753425	0	0.427261638946288	3.201385299	2.541018399	0.561587557	3.95463593	0.71521932	0.549347255
TCGA.FP.A8CX01	0.019178082	0	0.795040909476657	5.598184809	3.063119109	2.219334775	4.110221221	1.648306834	0.391305811
TCGA.VQ.A94U01	2.243835616	0	1.11543634693071	7.605784739	5.639751432	3.298000118	5.864046829	1.963020759	2.039921439
TCGA.BR.680111	3.350684932	0	0.379840287067397	2.946211097	0.894583098	1.212927153	1.928824325	0.320570303	0.432963961
TCGA.D7.652001	1.569863014	0	0.84701658377926	8.204562705	4.239076212	2.528989887	2.053664986	0.532545305	1.062904436
TCGA.VQ.AA6A01	3.243835616	0	0.676954919228144	5.116342105	2.557648174	2.686487155	4.610129451	0.279155928	0.511224908
TCGA.HF.713411	4.350684932	0	0.46343784091504	1.158198623	0.676984875	2.811671262	3.562051886	0.691014485	1.063559441
TCGA.RD.A7BS01	0.920547945	1	0.767405468087926	5.840526261	2.105152521	1.083937507	3.708124508	1.718616213	0.837431239
TCGA.CG.446201	0	1	1.23275501381163	7.589352609	5.587095158	4.192163826	4.117668325	2.543109505	3.163351525
TCGA.BR.808111	2.687671233	0	0.753950642966631	5.749140453	0.760586878	1.494348937	2.467257565	1.059310045	1.950622996
TCGA.HU.A4H511	1.983561644	0	0.335765167083922	1.379411496	7.687128447	3.043384392	2.092716532	0.672626531	0.786869512
TCGA.CG.571611	0	0	0.523747647783304	3.991119845	4.133098309	1.772701318	3.128647531	0.696846727	0.728933733
TCGA.CG.444101	1.167123288	1	0.56514380128461	2.857669321	4.625658441	4.635667303	1.863892906	0.438068064	0.781330462
TCGA.RD.A7BW01	0.42739726	1	1.13811771099267	8.725508338	4.203101846	2.729447852	4.739148554	1.968406052	1.665373301
TCGA.D7.857311	1.624657534	0	0.0270430619894938	0.844087518	5.833867527	0.163675914	0.468105182	0.078859842	0.61941192
TCGA.CD.853511	1.068493151	0	0.328660673762317	2.226165445	0.993711704	1.518672227	1.205078385	0.212941211	0.738060647
TCGA.D7.681501	1.331506849	0	0.873606830405674	6.366745528	1.822591599	2.746668304	1.67199613	1.811253581	0.772319625
TCGA.KB.A93G11	1.679452055	0	0.906781790493969	1.882147248	1.383909411	1.393875977	4.203022508	4.622657768	3.020903419
TCGA.BR.A44U11	1.156164384	1	0.698337491320391	6.026956828	0.251218688	1.171020568	2.893669939	0.992383172	0.286890576
TCGA.KB.A93H11	3.136986301	0	0.451188079831024	1.033723359	2.191552022	1.619713352	2.788615401	2.126447485	0.375978706
TCGA.BR.425611	0.778082192	1	0.767948821945005	4.86204345	1.923675586	1.221463055	3.05769019	1.83601903	2.452958279
TCGA.BR.868601	1.739726027	1	1.25000759630912	7.292832389	6.222359427	4.670684902	6.438693504	2.149428741	3.095332096
TCGA.BR.836501	1.460273973	1	1.30702059227205	6.560341983	3.953354251	4.943886507	7.572097422	2.564754431	2.740428836
TCGA.CG.447701	2.580821918	0	0.813278690998707	3.722891535	5.251702852	3.72806804	5.579933322	1.695670259	1.548983775
TCGA.HU.A4H011	0.175342466	0	0.201217718491019	1.613355463	0.288140456	0.200758574	1.863470497	0.070238215	0.498255481
TCGA.BR.836401	1.849315068	0	1.32528115708038	8.230446387	5.926335633	5.044250333	4.14184421	2.206410194	3.881726206
TCGA.CG.572211	0.082191781	0	0.474346066747072	2.977614709	2.852547841	0.57008233	3.635217801	0.963945	1.811836699
TCGA.F1.617711	0	0	0.134742764363626	0.441799517	0	1.043451085	0.122580276	0.139326086	0.416691424
TCGA.VQ.A8E001	1.539726027	1	0.93908048084302	5.393394098	1.047438281	3.920600554	4.649244025	1.605437997	0.551677383
TCGA.BR.848301	0.449315068	0	0.821371187951823	7.518799886	0.551338638	1.429538996	2.558492425	1.112123669	0.254305305
TCGA.BR.436311	0	0	0.748490781447748	4.469798934	4.099716069	3.221528739	3.444501788	0.886476996	2.395748141
TCGA.CG.444001	0.334246575	1	0.704768916777418	2.994707524	2.956163627	1.063901331	3.180405562	3.493713518	0.63030854
TCGA.CD.580301	0.934246575	1	0.893544882590613	6.73141214	4.30781524	1.990079474	3.482381605	1.630898628	2.099484758
TCGA.HU.A4H611	1.764383562	0	0.430566115189278	3.041630842	2.43952455	1.24483169	3.10921351	0.653082511	0.463601282
TCGA.IN.A6RJ11	1.038356164	0	0.461123664414756	3.224467493	2.166577635	0.643030906	1.375582749	1.685741746	0.271947754
TCGA.HU.A4G811	1.890410959	0	0.474063729013996	0.940619913	1.230873479	1.774585749	4.866666465	1.579989719	0.540721914
TCGA.CG.571711	0.580821918	1	0.645210589413194	4.511592287	1.705673726	0.752052643	3.476132735	1.704852943	0.773788928
TCGA.VQ.A91Q01	1.734246575	1	1.03796282265706	2.364402457	0.211432714	3.458489587	5.124924333	4.670388921	0.863446206
TCGA.VQ.A94P01	0.221917808	1	1.09526204796075	7.303778128	4.357047071	1.879279321	7.030867945	1.952784168	3.194188637
TCGA.BR.656501	0.764383562	1	0.992756886378325	6.30850317	0.57125921	4.406093664	2.807164879	1.422848493	0.901729117
TCGA.VQ.A91Z11	4.630136986	0	0.127790733162523	0.799213165	1.04670577	0.289221657	1.456996375	0.12097023	0.422424518
TCGA.BR.645401	0	0	0.775917320853578	5.18555052	5.299479098	1.547704861	5.538398019	1.729512766	1.500431555
TCGA.IN.A6RS11	1.049315068	0	0.671953400878672	2.122101223	0.065368639	1.320426096	2.933726491	3.42056352	0.204860584
TCGA.CD.580401	0	0	1.00195166228637	7.585154485	3.576733093	4.784166725	2.165615279	1.016603166	0.796208221
TCGA.VQ.A94O01	1.753424658	1	0.960795083981757	4.547329375	1.832052598	4.182616615	2.596703389	2.679950481	1.095209652
TCGA.BR.828611	2.452054795	0	0.440183618235848	3.786004958	3.044525134	0.882372404	2.790661509	0.490093756	0.800276099
TCGA.IN.A7NU11	0.975342466	0	0.64316854433073	3.975415994	0.543699861	1.352502809	3.245346453	1.608616227	0.655753711
TCGA.B7.A5TI11	1.630136986	0	0.867414089365385	4.98998693	1.34346911	3.614046878	5.498843512	1.003912518	1.092283448
TCGA.BR.868301	0.821917808	1	0.712681984112804	4.698242102	1.193094458	0.864533168	3.95509556	1.653352835	1.560154697
TCGA.F1.687511	6.019178082	1	0.2830132024407	1.019190742	0.123218998	0.259855156	4.398869974	0.669806457	0.301407904
TCGA.CD.A48A01	1.035616438	0	0.721469581544837	5.230258306	1.058751213	1.58844097	2.29957636	1.425389453	1.219561129
TCGA.CD.853001	1.032876712	0	1.26153135507334	7.310162956	4.020677379	3.456265363	4.376100168	3.708918385	1.865252717
TCGA.IP.796801	0.210958904	0	0.708966549558367	1.614260602	0.309911382	1.973778277	4.534817333	2.799190326	1.619296449
TCGA.VQ.A8PB11	2.857534247	1	0.358360932414728	0.710963525	0.021273507	2.764446806	2.019408462	0.344303223	0.951437089
TCGA.BR.A4CR11	0	0	1.06341255531477	1.97473537	0.326765848	3.358983215	5.409512266	5.319269301	0.582200838
TCGA.D7.857801	1.761643836	0	0.644340478300161	3.754200329	1.803007335	1.648882262	3.860849994	0.890176018	2.513886059
TCGA.D7.682211	1.02739726	0	0.243081861364855	2.248021094	2.686948338	0.351963108	1.305129954	0.217152851	1.054129709
TCGA.CG.572311	6.838356164	0	0.652055206411127	4.487674791	1.085367019	1.229529755	2.32200553	1.612496008	0.943780177
TCGA.BR.836111	2.591780822	0	0.235682091095699	0.682611481	0.010817607	0.900521652	1.982015457	0.549624526	0.498309922
TCGA.F1.A72C01	0.947945205	0	0.391001837600014	3.36832481	5.650179067	1.111273982	3.442452794	0.571798772	0.330094682
TCGA.D7.A74801	0.361643836	1	1.09053059612702	8.050104236	0.501602621	2.700901651	4.778936362	1.270609504	2.071399155
TCGA.BR.436701	0	0	0.505189846406187	2.057244299	1.503489558	1.772072939	2.85998134	1.302221933	1.399631923
TCGA.VQ.A8PX11	5.380821918	0	0.371193519310481	1.200252096	1.294725326	1.818128312	3.715509811	0.738412702	0.3334616
TCGA.BR.867611	0.62739726	0	0.798665716191969	2.602591504	1.231346054	0.397469279	2.905153111	5.128294975	0.141752872
TCGA.CG.571901	0.084931507	0	1.00468299972165	7.709056249	3.410634581	3.387121494	3.785748899	1.027307782	1.79839914
TCGA.B7.581811	0.975342466	0	0.0758755864728434	0.766718226	5.420281224	0.991123568	0.264529327	0.193840958	0.300337285
TCGA.HU.860401	1.901369863	0	1.06936328106501	6.072257102	0.123904448	7.595296601	1.105542744	0.713301008	0.733750495
TCGA.IN.780611	3.030136986	0	0.584486734083673	4.770594234	4.389696179	1.010783249	4.525734104	1.056195743	0.367254377
TCGA.HU.A4G911	2.016438356	0	0.0379693415213873	0.157923153	4.060389922	0.240784765	2.091504224	0.148618557	0.10433645
TCGA.CD.579811	1.117808219	0	0.614904672328763	5.243592609	1.84505034	1.398031624	2.345686813	0.558076747	1.323270817
TCGA.HJ.759711	2.205479452	1	0.410415930119327	1.433380211	0.611208878	2.501997932	3.872176002	0.38029251	0.312330503
TCGA.R5.A7ZI11	6.210958904	0	0.0801424459914784	1.179297884	3.57768214	0.069553923	1.042157967	0.1172889	0.154760114
TCGA.HU.A4GY01	0.021917808	0	1.24924880961233	7.02728808	5.872350161	3.87549751	4.839011719	3.163644584	3.184006068
TCGA.D7.557701	2.142465753	1	0.443665079032378	1.56900225	2.864967831	4.509386749	0.685382162	0.366544892	0.557386084
TCGA.CD.580001	1.095890411	0	1.03903323816646	6.231791154	2.10012218	5.699793704	1.461883366	1.793317419	0.587027367
TCGA.BR.848711	0.093150685	0	0.309083022342937	1.768420752	2.194533481	2.25470334	1.368257894	0.210157894	0.235662722
TCGA.VQ.A8DZ01	1.084931507	1	0.932970983269011	5.095310628	1.464742077	4.400138949	1.640710589	2.108710241	0.974359693
TCGA.VQ.A8PC01	3.854794521	1	0.678402468317442	3.759843771	3.768062851	1.052743209	4.44940441	2.005194593	1.877847063
TCGA.BR.867901	0	0	0.784727954666422	3.105294675	3.340168726	2.550900498	2.994525527	3.185052678	1.036568964
TCGA.D7.A6EZ11	0.81369863	0	0.266998980681224	1.297045192	4.45343381	2.266836179	0.648923973	0.37686611	0.930835117
TCGA.BR.836701	2.194520548	1	1.50352494926346	9.433642141	4.131981625	5.291655125	5.329015233	2.630620597	3.208449784
TCGA.D7.A6F201	1.304109589	0	0.755038759060377	4.085209538	1.500266179	4.390878036	1.878261387	0.944540609	1.197736038
TCGA.VQ.A8PD11	1.35890411	1	0.483160134513654	2.040005271	2.736863496	0.788930698	4.308605945	1.394626742	1.801828696
TCGA.CG.573411	0.665753425	1	0.495545067208434	3.364410483	2.75943037	1.374856327	4.665173782	0.617424062	0.497741309
TCGA.VQ.A8E311	1.810958904	1	0.190301962472392	0.814743462	0.158032716	0.253215802	1.540671065	0.519535868	0.605774029
TCGA.BR.770711	2.98630137	0	0.271155122741597	1.084560125	0.048542187	0.731651475	1.889983067	0.778737886	0.423634897
TCGA.VQ.A8PH01	1.065753425	1	1.00277735980251	3.250242165	0.760885676	6.301237888	2.190427305	2.867255256	0.39244936
TCGA.IN.A6RI11	1.531506849	0	0.501525222017495	2.850955916	2.474639418	3.361365096	2.551149121	0.390772316	0.145771951
TCGA.ZQ.A9CR01	0.065753425	1	0.74785774460155	1.903825036	0.421827659	3.080362161	4.009400389	2.624836849	1.072335855
TCGA.D7.652211	1.550684932	0	0.899663581804268	6.738688859	3.374289872	1.901676395	2.854471633	1.18445774	3.564037695
TCGA.HF.713211	6.44109589	0	0.6424971404097	5.869672173	3.6764208	0.723250967	3.010652223	0.937178665	1.297550982
TCGA.VQ.A91N01	1.561643836	1	0.922479316515335	2.628128324	1.046697564	4.194893041	4.559721293	3.121465501	0.912468869
TCGA.VQ.A94R01	3.545205479	1	1.31925404181112	6.294632842	3.446253742	4.978224797	4.43030252	3.835956987	2.072142901
TCGA.BR.680211	2.575342466	0	0.319858815125835	2.123665489	1.17444612	0.645578457	2.248564106	0.591111164	0.574239628
TCGA.D7.A74711	0.698630137	1	0.976893410985969	7.497146669	4.606040953	3.394795862	4.601614901	0.76381708	2.080450117
TCGA.FP.821001	0.419178082	1	1.08258995857352	7.239406485	5.238118569	2.434435167	3.953391523	2.433694755	3.184307636
TCGA.D7.A4Z011	1.230136986	0	0.532012379875445	3.832023925	1.455213362	0.335866377	3.323172549	1.119663289	1.352814196
TCGA.KB.A6F711	5.301369863	0	1.07774448476435	6.079881668	0.025480239	1.555145009	4.111990347	3.978016568	0.578058395
TCGA.BR.838001	0.057534247	0	1.04181890785734	6.350020247	4.201046661	2.622169656	7.503995255	1.552047548	3.023878888
TCGA.BR.785111	1.57260274	1	0.535350679560272	4.307041702	0.746565801	0.819358637	2.253232357	0.641003332	1.412727895
TCGA.BR.848511	0.767123288	0	0.967651507309474	4.293553637	2.542344499	4.25414578	3.308305717	2.265422206	2.478019753
TCGA.CG.446611	1.580821918	0	0.960991009215663	5.339156861	3.826423904	1.740547946	4.31859035	3.797710771	0.491309207
TCGA.BR.859201	0.523287671	1	1.21196692168509	6.425870991	3.935566124	4.816373167	5.462891248	2.09575112	3.36451911
TCGA.CG.571801	3	1	0.792203611323284	5.630695953	4.419058542	5.243489083	1.885317432	0.403657778	0.413834893
TCGA.BR.428011	0.550684932	1	0.159693233756217	0.58654438	0.083444642	0.915742231	0.889183508	0.166872809	0.454768395
TCGA.VQ.A8PF01	0.208219178	1	0.817871845780155	4.592283625	2.012531744	3.718372944	3.758646231	1.006145637	1.779622249
TCGA.BR.425311	0.339726027	1	0.23469166633888	0.988846809	0.615528849	0.48731176	3.316737535	0.28746135	0.634817997
TCGA.CD.A4MH01	1.016438356	0	1.02807540385885	4.268756645	1.093911797	6.559106136	1.846773253	2.34661236	0.424378257
TCGA.R5.A7ZF01	0.709589041	1	0.314119380800955	0.973376963	0.096719303	0.459613685	1.108202961	1.576344992	0.641411776
TCGA.HU.A4GJ11	1.780821918	0	0.5955655346376	4.530042101	3.659409289	1.165013437	3.751069036	1.043133065	1.07879784
TCGA.BR.836901	1.169863014	0	1.102422017052	5.412748765	1.781148588	2.732496679	5.583910382	3.284416409	1.961889145
TCGA.R5.A7ZE01	1.517808219	1	0.709636351122173	4.968797326	0.912708501	2.273141876	1.127174812	1.608703025	0.507879849
TCGA.HU.A4H411	1.98630137	0	0.200915433936383	0.868032192	0.081433191	0.660683898	1.665944448	0.347759063	0.431071897
TCGA.D7.A4YU11	1.369863014	0	0.759953743291612	3.16154981	1.885199978	2.416993141	3.968337245	2.267479972	1.678773967
TCGA.CG.572611	2.41369863	1	0.234515834952644	2.401693645	3.791015923	0.463866939	2.571042319	0.106000447	0.268872717
TCGA.BR.829101	1.663013699	1	1.23673171934724	7.016567778	6.47418076	5.119841798	5.628509967	1.830130238	3.958366801
TCGA.BR.828401	0.671232877	1	0.690610084422913	3.638619526	1.753655672	2.664510659	4.6434694	0.754440765	2.032627937
TCGA.VQ.A8PM01	0.156164384	1	0.73112240721852	3.575108554	3.246844477	3.024126242	4.352395025	1.525790275	1.372084982
TCGA.VQ.A8P311	3.101369863	0	0.834892393266711	2.886697714	0.105322058	0.828026367	7.646583058	3.370121968	0.800430324
TCGA.CD.852811	1.02739726	0	0.3605149872439	1.080370744	1.637177967	1.072011517	1.945654338	1.350788517	1.226905742
TCGA.CD.852701	0.597260274	1	0.769802867971997	5.454087801	2.035629133	1.692387434	3.870267967	1.782453578	0.306016081
TCGA.HU.A4GU11	0.547945205	0	0.0985632714742364	0.119521756	0.097348811	0.81658382	0.293618794	0.182733148	0.287658065
TCGA.IN.780801	0.287671233	1	0.82532505737614	4.232321736	2.729767695	3.199340361	4.906557996	1.182215496	2.560725362
TCGA.BR.645211	2.890410959	0	0.406905459762949	2.039504507	5.407898884	3.511852726	1.517118203	0.288104821	1.06607345
TCGA.BR.656611	2.731506849	0	0.279781565429996	2.329611584	0.127611807	0.538142374	1.25123128	0.136702173	0.770099879
TCGA.BR.806001	0.953424658	1	1.85261947316621	6.430396741	2.397233495	2.384624214	7.328265096	9.810417808	1.954667829
TCGA.CG.430611	0.002739726	1	0.457063409837793	3.624637235	1.556179879	0.7159917	2.362729571	0.684764809	0.996062249
TCGA.MX.A66301	0.821917808	1	1.53073485075123	7.532313652	3.384518721	7.64032796	4.968342434	3.094516623	2.248394513
TCGA.HU.824911	2.41369863	0	0.274376419741134	2.002301964	1.485668475	0.660588063	1.065715076	0.616714653	0.451304221
TCGA.CD.852601	1.043835616	0	1.14822278813901	6.156578596	0.628304964	5.688522575	2.116001372	2.424383934	0.877258611
TCGA.VQ.A91D11	0.975342466	1	0.192900932009239	0.982486098	0.772999185	0.50822157	1.504807185	0.387453987	0.54294157
TCGA.3M.AB4611	4.835616438	0	0.489999424023126	3.019691226	4.182010598	3.721021513	1.712111553	0.353066977	0.255313182
TCGA.VQ.A8DU11	0.454794521	1	0.661001190507885	4.984783975	3.163862671	3.066481952	1.743505842	0.535531433	1.157820344
TCGA.HU.A4H811	0.739726027	0	0.21227399477727	1.197945479	5.222623486	1.974532421	1.467326477	0.309541814	0.16358098
TCGA.BR.837101	0.983561644	1	1.35940774849963	7.137524051	3.19964757	4.49854946	7.667443561	3.332296251	1.430225227
TCGA.RD.A7C111	1.389041096	1	0.311804636610903	1.319144877	0.665278537	0.598416509	2.167158519	0.897301474	0.989580502
TCGA.CD.852401	1.063013699	0	0.991494288594543	6.60251876	1.355405574	2.950983578	3.510706003	1.91100427	1.334447503
TCGA.BR.808001	0.8	1	1.11025040458215	6.343863586	3.407082582	3.245109312	4.639429945	2.489547067	2.880063924
TCGA.BR.425711	0.805479452	1	0.572953525099209	1.694637286	0.27222709	0.855034792	2.666153714	2.651579619	1.478777005
TCGA.CD.852511	1.049315068	0	0.918515433958651	8.945404812	2.864748186	1.432726879	1.292972359	1.668444883	0.378947352
TCGA.R5.A7O711	3.805479452	0	0.656904257694364	3.377569917	0.447865367	4.185404368	2.27267743	0.684381607	0.370042365
TCGA.D7.652701	0.854794521	1	0.869480118641175	3.731076658	5.069030565	6.310419631	3.807251518	1.289791253	0.800360789
TCGA.BR.795901	2.767123288	0	1.12297460879958	6.47899656	2.311895646	2.356667412	3.88334674	3.473886467	1.976067338
TCGA.D7.652101	1.545205479	0	0.724604392887102	3.672321209	4.675397616	3.56129089	4.127876485	1.304948368	1.406750215
TCGA.CG.573201	5.753424658	1	0.840855792347993	5.804376384	4.831596905	3.233584087	4.596455552	1.336215528	0.656303583
TCGA.FP.821101	1.131506849	0	0.257103507728314	2.041548972	5.362752866	1.346252706	1.752245072	0.471869786	0.241423577
TCGA.VQ.A92411	4.619178082	1	0.459372679651944	4.054560923	0.514586621	0.326799825	3.340139719	0.510998578	0.322436539
TCGA.VQ.A8P801	2.580821918	0	0.700062400616114	4.938460174	2.773121262	1.272881361	3.123575254	1.840610847	0.807006914
TCGA.BR.A4J801	1.126027397	0	0.878309070139301	5.330063155	4.702533764	3.149534318	5.799566379	1.666605613	0.926160579
TCGA.HU.824411	2.032876712	0	0.167378371155665	0.786198726	0.045255916	0.315738297	2.415739346	0.178676816	0.240764496
TCGA.BR.829611	1.298630137	1	0.472327155538219	3.140525067	3.785334726	1.025769812	3.341558307	0.998736883	1.177392956
TCGA.CG.443711	0.671232877	0	0.431481519593685	3.997418443	2.635166488	0.580356181	2.692768696	0.461665962	0.672746173
TCGA.VQ.AA6811	3.638356164	0	0.39364818228673	2.045024407	0.679573601	0.692757844	3.054509459	1.01136057	0.70458516
TCGA.BR.868011	2.663013699	0	0.389552362032024	3.38419848	0.134027432	1.528726769	0.621109805	0.167940683	0.299596972
TCGA.CG.447601	0	0	1.1410389334447	7.573874966	5.848065859	3.513284526	4.62826646	2.331004112	2.325765574
TCGA.BR.A44T01	2.843835616	0	0.947743071527489	6.834697376	3.713701842	3.225556984	5.906829193	1.015184428	1.008956496
TCGA.VQ.A91Y01	0.810958904	1	1.0983126333376	7.610698894	4.524611721	3.151965418	5.230110544	1.91421516	1.946260655
TCGA.VQ.A8DV01	1.104109589	1	1.19875703206578	2.232256943	1.195769832	9.672720144	1.87337625	3.52482349	0.299591596
TCGA.BR.656301	3.260273973	0	1.12480979522246	7.115503994	5.027639928	4.008591309	3.813779116	2.113942489	2.699750808
TCGA.HU.A4GD11	1.895890411	0	0.646486191627797	4.501646126	1.836949148	3.398853084	1.818151488	0.366790461	0.996002535
TCGA.CD.A48911	0.942465753	1	0.882002186542892	7.658253505	2.994115628	1.454652718	5.131103446	0.86631619	1.381425944
TCGA.IN.A6RL11	1.112328767	1	0.811099061718305	6.931158556	2.394845058	1.267151648	4.762566212	0.86321843	1.25307567
TCGA.BR.A4IV01	2.380821918	1	0.99789199964952	5.997455411	4.0260555	2.827992827	5.225107626	2.009016817	2.469387454
TCGA.CG.447501	1.915068493	0	0.928785030193832	5.689295314	1.360700025	2.384755127	4.390975069	2.169753702	1.133149891
TCGA.BR.436901	0	0	1.24599788699512	5.008506347	1.105753916	5.687139435	2.038940279	3.948774577	1.766534401
TCGA.BR.A4QL11	1.345205479	1	0.353628990149867	3.416656408	0.140513217	1.142331519	1.015312283	0.044433816	0.040136791
TCGA.HU.861001	0.063013699	0	0.87227815170196	7.731654807	0.035843198	3.180326406	1.387780939	0.305877092	0.868752734
TCGA.BR.435701	0	0	0.743511324647072	5.20276428	1.246193898	2.937124097	1.757354065	1.010335837	1.081331603
TCGA.BR.771511	2.802739726	0	0.579768025652788	5.200787204	4.087828746	1.554773845	2.470498356	0.609071549	0.919807844
TCGA.BR.671001	0.747945205	0	0.859569503105173	4.779556459	2.20559998	3.117673218	5.590804708	1.611638973	0.822263284
TCGA.BR.A4J701	2.709589041	0	1.16988450105866	7.079811436	3.41639349	2.833878514	4.101293323	3.251935497	2.122114528
TCGA.FP.782911	1.62739726	0	0.570053880895409	1.987370481	0.138518175	2.364727772	2.34785196	1.647295102	1.100795632
TCGA.VQ.AA6D01	1.42739726	0	1.14926592013939	7.090964988	5.772967596	4.486537753	2.031475033	3.615854626	0.189870917
TCGA.FP.863111	0.046575342	0	0.830421756787503	5.832850345	1.218515265	3.047152697	3.388475383	1.0216624	0.836400632
TCGA.BR.795811	2.463013699	0	0.438476692627818	2.587756558	0.420951179	0.91978152	2.394639438	1.041297124	0.715799757
TCGA.RD.A7BT11	0.717808219	1	0.786134403152747	5.741921002	0.709055006	2.524666227	2.585317588	1.340533339	0.264686294
TCGA.D7.857901	1.742465753	0	1.02444325667266	5.538835354	3.802795583	3.892201176	4.03758452	2.03177103	2.839214811
TCGA.VQ.A92D11	5.567123288	0	0.451300421243461	1.791754628	0.282308189	0.954798823	1.304312191	2.183984244	0.16981858
TCGA.VQ.A91U11	0.142465753	1	0.63716277348693	5.521465304	1.033429826	0.596232657	1.97178333	1.299503929	0.736046233
TCGA.RD.A8N101	9.64109589	0	0.938006580648096	6.950578676	4.698231627	3.478317943	2.452804784	1.186839836	2.310354148
TCGA.VQ.A92811	0.476712329	1	1.38930798672558	6.669535489	2.377466969	2.407529404	5.151035276	5.970577836	1.063014013
TCGA.BR.868211	2.715068493	0	1.07374117863549	7.257025612	4.423509734	3.243367408	4.242750165	1.761033852	2.811461956
TCGA.MX.A5UG01	0.309589041	1	1.00337824778448	5.516978305	4.23288755	2.943073016	4.430986626	2.371400689	2.960691528
TCGA.VQ.A8E711	3.117808219	0	0.540875265823048	2.784737561	0.468677163	0.964356871	3.108644456	1.644236644	0.868706716
TCGA.D7.A6F001	1.857534247	0	1.65714165365708	7.905689114	0.320064495	7.749704595	2.276002152	4.948665891	0.392072434
TCGA.BR.848401	2.098630137	1	0.803511854723319	4.177625759	2.835423869	3.970688314	3.455654514	1.199867182	1.77949709
TCGA.BR.427901	0.797260274	1	1.43982696159826	9.253042325	4.036087763	3.668630734	4.774165832	3.623946538	2.407709232
TCGA.VQ.A8PP11	1.950684932	1	0.357978908301825	2.082845625	0.583237267	0.869449299	1.330408066	0.910230334	0.786193565
TCGA.IN.A7NR01	0.542465753	0	0.767451464554332	5.271078073	2.648678253	2.25216183	2.307150264	1.761566636	0.957252236
TCGA.RD.A8N911	2.967123288	0	1.16296181695282	5.961557108	3.317543695	3.22358274	4.517413535	3.612985294	2.115675951
TCGA.BR.418701	0.38630137	1	1.22970082529396	7.864506256	5.704974583	2.859078653	5.696036526	2.369602433	4.245771154
TCGA.IN.A6RR01	0.561643836	1	0.627485588556855	4.051347521	4.00083929	3.174052048	4.821590463	0.45352682	0.384942574
TCGA.BR.868701	0.684931507	1	0.756319824987168	3.719689349	3.679872369	3.274734554	4.924176588	1.713832219	0.647659126
TCGA.HU.A4GT11	0.542465753	0	0.296855729756138	1.760494069	0.065317227	0.568099013	0.675618316	1.03962179	0.233465143
