# Supplementary material for: Identification of Basement Membrane-Related Signatures in Gastric Cancer
Source: Diagnostics (Basel). 2023 May 25;13(11):1844. doi: 10.3390/diagnostics13111844 (PMC10252969; doi:10.3390/diagnostics13111844)
Supplement: Supplementary file 1 [file diagnostics-13-01844-s001.zip › Additional file 1 (Lasso-Cox)/lasso.csv]

SYMBOL
APOD
CAPN6
GPC3
PDK4
SLC7A2
SVEP1
