# Supplementary material for: Identification of Basement Membrane-Related Signatures in Gastric Cancer
Source: Diagnostics (Basel). 2023 May 25;13(11):1844. doi: 10.3390/diagnostics13111844 (PMC10252969; doi:10.3390/diagnostics13111844)
Supplement: Supplementary file 1 [file diagnostics-13-01844-s001.zip › Table S1.xlsx]

## Sheet: Sheet1
Primer name	Sequence (5' to 3')
SVEP1(human)F1	GGAGCACTGTTACCTGCTACA
SVEP1(human)R1	TTTCCCGTAATACCCCTTTTCAC
SLC7A2(human)F1	GACCTTTGCCCGATGTCTGAT
SLC7A2(human)R1	AGCAGCGGCATAATTTGGTGT
PDK4(human)F1	GGAGATTTCTCGCGCTACA
PDK4(human)R1	ACAGGCAATTCTTGTCGCAAA
GPC3(human)F1	CCTTTGAAATTGTTGTTCGCCA
GPC3(human)R1	CCTGGGTTCATTAGCTGGGTA
CAPN6(human)F1	TGGCTGTTCAGGAGTCTCATT
CAPN6(human)R1	AGCAGAGCATTCCAAAACTCAT
APOD(human)F1	ACAAGCATTTCATCTTTGGGAAGT
APOD(human)R1	CATCAGCTCTCAACTCCTGGT
