# Supplementary material for: Identification of Basement Membrane-Related Signatures in Gastric Cancer
Source: Diagnostics (Basel). 2023 May 25;13(11):1844. doi: 10.3390/diagnostics13111844 (PMC10252969; doi:10.3390/diagnostics13111844)
Supplement: Supplementary file 1 [file diagnostics-13-01844-s001.zip › Table S2.csv]

SYMBOL
ITGAV
GPC3
ADAMTS6
VCAN
EGFLAM
COL4A5
ADAMTS18
SPARC
FREM1
TGFB2
VTN
POSTN
LUM
OGN
NID1
RECK
CD151
ADAMTS1
ADAMTS10
NTN1
FBN3
SPARCL1
PXDN
LAMA2
ITGB1
FBN2
DDR2
CCDC80
ISLR
ADAM10
ITGA5
UNC5C
COL8A1
ITGA10
FMOD
DCN
COL14A1
