# Supplementary material for: Identification of Basement Membrane-Related Signatures in Gastric Cancer
Source: Diagnostics (Basel). 2023 May 25;13(11):1844. doi: 10.3390/diagnostics13111844 (PMC10252969; doi:10.3390/diagnostics13111844)
Supplement: Supplementary file 1 [file diagnostics-13-01844-s001.zip › Table S3.csv]

	logFC	AveExpr	t	P.Value	adj.P.Val	B
IBSP	-2.18826695759168	-1.49168920589187	-8.43814448299045	7.17718256921607e-16	1.59640918890122e-14	25.3529193421262
SPRR1B	-2.09061897502362	-1.14259360927707	-4.85004394357158	1.8151342675847e-06	6.82241438411833e-06	4.68769508759485
KRT16	-2.0698770994582	0.859296962247778	-6.40662389733583	4.48308879879039e-10	3.29109942602528e-09	12.5378346285606
C6orf223	-2.01098680176491	2.18123153590266	-8.40084508784084	9.37880940781114e-16	2.03789434103303e-14	25.1750787043152
SPRR3	-2.00382503588367	-1.61834424066789	-4.44324108505528	1.16939532880293e-05	3.77354470962044e-05	2.95509494019984
FGFBP1	-1.94641865938579	0.252360302486361	-5.73623126692514	2.00191561406534e-08	1.08090129331381e-07	8.91842218134944
ADGRF1	-1.9186704062363	1.52585241314906	-6.96978692854258	1.44478608972408e-11	1.40018037702451e-10	15.8259775828292
KRT6A	-1.85664927516832	0.0691972260665537	-4.46448549983605	1.06449447049658e-05	3.46617785594656e-05	2.97716466072278
PIWIL1	-1.83223216438024	-0.479385567196476	-5.6054374157804	4.04301222077841e-08	2.05090148467263e-07	8.27105079663421
RHOV	-1.73786164615561	1.71872424629361	-8.75217293817724	7.32039546998366e-17	2.02085909566272e-15	27.6663120740955
LY6D	-1.71593258422404	-0.580384214583022	-4.48282253643033	9.81258990491829e-06	3.22263198079748e-05	3.085338086091
MMP12	-1.69723745773784	4.28863743214113	-6.79121653333628	4.39472470043868e-11	3.89163003840036e-10	14.5011167130011
GAD1	-1.65904499247707	0.978946701016638	-7.49154771559112	4.96996983180434e-13	6.36790754417915e-12	19.1009388468681
S100A2	-1.65488362685163	1.5399763252976	-7.2358066058016	2.64945656182574e-12	2.91750577378357e-11	17.4674179902652
SERPINB7	-1.61833830401458	-0.822185976383011	-5.12078128729064	4.88432414440068e-07	2.0440232788927e-06	5.91810585485105
C5orf46	-1.61065025493391	-2.62574837046335	-6.33451068821974	6.85099061985333e-10	4.82513972638802e-09	12.1639600758426
SPRR1A	-1.59480077367008	-2.46148840461008	-4.05994266932446	5.98239803476947e-05	0.000168482515450989	1.46030177738854
LRRC26	-1.58959555496024	1.64798130769832	-7.30253479195336	1.71892641505522e-12	1.97693140368972e-11	17.8827037907089
SYT8	-1.50010641069064	2.26920802877822	-5.85595761345852	1.04035516671736e-08	5.9139986100378e-08	9.41644342039382
DUSP26	1.50149407939287	-1.34913547925936	8.99494371077225	1.20883350153454e-17	3.81465992418876e-16	29.2903390673023
SST	1.50226358878178	-1.35355436367853	4.0841383214216	5.41599690176904e-05	0.000153791924741648	1.516659187178
INMT	1.50369921458668	2.39945911868329	10.8758553016572	4.0571659903629e-24	4.96335902423779e-22	44.0208934190342
SLC13A2	1.50493270271862	-0.260968880066578	4.16492373906308	3.87193234254813e-05	0.00011268793151418	1.77931930717883
LRAT	1.50698316676075	-1.63944626294391	6.79379613910997	4.32532181630853e-11	3.83397384422266e-10	14.8017755560338
COMP	1.50714539273332	2.40639884864864	5.47887024560667	7.88486911145159e-08	3.81141129092387e-07	7.44188790810411
CAND2	1.50851897610727	1.53042859238312	11.2462794847483	1.80821035956621e-25	3.07585192687735e-23	47.0066599644806
CGNL1	1.50930724398198	3.21520315820164	11.6038135918452	8.56831352288901e-27	2.18626639760458e-24	50.0960660983342
CTSG	1.51139485529586	-1.75184444366972	6.21711286050794	1.3557507208847e-09	9.03884420519655e-09	11.5158380652161
XPNPEP2	1.51346958224862	1.50564512737088	5.84696772659282	1.09316462078311e-08	6.18467319981223e-08	9.42351556904381
COL4A4	1.51505622633979	2.45136223070764	9.05065423625723	7.96151941239469e-18	2.60440839239527e-16	29.8236821753421
FXYD6	1.51970183418229	3.57458822951458	11.9413526459501	4.62800496919411e-28	1.45018941675046e-25	52.9745383553127
FGF7	1.52033691082552	3.5976906693486	9.31259463276527	1.09410727808619e-18	4.43125852469328e-17	31.7169602824453
HMCN1	1.52057171315149	3.81968676113436	10.5818014229543	4.61746502759514e-23	4.71271673473582e-21	41.6205860597283
PNMA3	1.52275820506073	-1.9702252167401	6.91520246152616	2.03452403932077e-11	1.92064661026999e-10	15.5191777053523
SCN4B	1.52373811397014	1.32981033839146	12.1113370120665	1.04976826491974e-28	3.74998219594629e-26	54.2604363196839
SGCA	1.52524504193882	1.03687402589941	8.05679452386497	1.06606482681386e-14	1.87226980056268e-13	22.8224238257121
SLC27A6	1.5314678960552	-2.79551140333891	7.88963885844777	3.38770419330199e-14	5.3689249863857e-13	21.6181334969837
RIMS1	1.53297568729924	-0.921423978203741	6.46187350250542	3.23148201407846e-10	2.43413650715611e-09	12.8811985349773
SFRP2	1.53388129732042	5.45571710091263	5.28280831285992	2.16640011060753e-07	9.71968660526526e-07	6.11847880233958
MRGPRF	1.53447460174874	3.56991637459437	8.82099196007166	4.4073623783788e-17	1.27142968545685e-15	28.0877910634286
OGDHL	1.53499316095839	0.0287150956327449	5.07498200833018	6.12350028210155e-07	2.5108319223741e-06	5.66700777459148
PCDH10	1.53661951436594	-1.48837185938067	5.86958425343878	9.65022287579114e-09	5.52047729547093e-08	9.64746835581705
DPP6	1.53729364284303	-1.25470805908861	6.46569338103266	3.15891392053897e-10	2.38467293046266e-09	12.9038187127373
AP3B2	1.53851872410199	-0.599120944587577	8.11229441508026	7.23590119183962e-15	1.32418474577303e-13	23.1656911230035
DPP10	1.53975186757896	-3.03460499248006	6.06191333357684	3.29237360255326e-09	2.04397236410163e-08	10.6736799919857
MRVI1	1.53979138767123	5.27189164940613	11.699151197849	3.77169445233764e-27	1.00546618825676e-24	50.8553696483499
LGI2	1.54136937030853	2.82056140928095	10.5299859504437	7.06252670859864e-23	7.04713908057432e-21	41.2251263118043
CCL21	1.5440728822313	3.89432001888682	6.40124013678855	4.62787971423398e-10	3.38688273201548e-09	12.2380421070961
CADM2	1.546480317283	-1.66686844344168	7.02714533495157	1.00616244019777e-11	1.00961052496474e-10	16.1955550113782
EPHA3	1.54863401501294	3.09999656702016	10.3447719841819	3.196938463731e-22	2.77791757602613e-20	39.739114656323
BARX1	1.55107452717383	3.60866107616606	7.24088407221661	2.56390981227271e-12	2.82853571074755e-11	17.3364152208472
MMRN1	1.55136415697033	1.99791679117454	8.71332463355192	9.7373589905322e-17	2.60748079355166e-15	27.3856937531006
SLC8A2	1.55300664327124	-0.623029167358354	6.42776491389984	3.95624971610113e-10	2.939375049055e-09	12.6857285237973
NEFL	1.55419884826503	-2.39540713399095	6.81400474985332	3.81762111326132e-11	3.41103205122363e-10	14.914419152209
GHR	1.55479107097152	1.41922007990454	11.8272181635461	1.24676800966427e-27	3.5916973259054e-25	51.8561048943146
FAM181B	1.55992507846715	-2.49864062872692	8.22339845192935	3.31336409376963e-15	6.44662266653806e-14	23.8513107591431
FRZB	1.56148225824401	3.93084426689785	11.2236227644857	2.19034110168228e-25	3.69072475633464e-23	46.8930128064662
KLHL14	1.56177853752765	-1.47937984552175	7.99285523366332	1.66225111534727e-14	2.78251801042338e-13	22.3384420733989
RSPO3	1.5625596347762	2.77201927073212	7.79083392514032	6.65758228300503e-14	9.98413746068454e-13	20.9787522485461
C3	1.56381384143013	8.70642452022406	9.16439198612083	3.37733990969847e-18	1.21373577720572e-16	30.4694757256957
NLGN1	1.56479407808696	-0.605242719658914	8.01724923725161	1.40352329868572e-14	2.38973590446383e-13	22.5275170737488
PNCK	1.56496677442236	0.117024290375253	6.41288424585888	4.32029952523147e-10	3.18599792816513e-09	12.5904251612108
SLC18A3	1.56807346444761	-4.28557335084102	6.59014511032175	1.49888825398259e-10	1.20538690249361e-09	13.5960738406978
DPT	1.56945741632286	1.82956323564629	7.6563969451815	1.65359540107635e-13	2.31102249285014e-12	20.144468751861
C14orf132	1.57186020226384	3.42970782624076	11.1186530588823	5.31146390078364e-25	7.77607022392596e-23	46.0316861947214
FCRL1	1.57734158457105	-1.04063214934164	5.66021944158835	3.01664625003591e-08	1.57131288048677e-07	8.55811684617935
DCX	1.57795729276387	-1.97794130075152	6.95258647760035	1.60968544760606e-11	1.54656222591134e-10	15.7429021898798
SMPX	1.57850444865837	-2.5380374815662	4.90771228293321	1.37902874522923e-06	5.30836905571967e-06	4.97276752125539
PCSK2	1.57994711789523	-2.16888728851548	6.76350934166417	5.21270502558648e-11	4.56408450247985e-10	14.6194788100223
AGT	1.58068307441162	4.83257196313644	9.15109478453533	3.73475401035732e-18	1.3288135732867e-16	30.42059765105
ZNF676	1.58095183415701	-2.70301051321172	9.32693427071826	9.80493136671361e-19	4.01664860414844e-17	31.6293565403828
CAVIN2	1.58100981684505	3.74604351975998	12.0381977763521	1.98973181512006e-28	6.96835293134498e-26	53.8069438265862
SYT4	1.58499480318336	-3.48067844854138	6.02040386137209	4.16191758543971e-09	2.53360633924808e-08	10.4512615052687
APOA1	1.58624252503261	0.616649909754078	4.41068821241989	1.3495772970471e-05	4.30289184265587e-05	2.70924190317375
MN1	1.5869335470507	3.86341398904131	10.4324125109464	1.5674790301784e-22	1.45816369573002e-20	40.4144365531971
SALL2	1.59121423865387	1.78952506370934	11.3784933351769	5.88538197195095e-26	1.15515172968149e-23	48.1286100520719
PALM	1.59548191927157	3.62546862920044	12.8088510862462	2.18027436150024e-31	1.94709401853779e-28	60.5314850316848
NRXN1	1.59643447344503	-0.850147606240959	7.40833460451455	8.60621752012668e-13	1.04997029458322e-11	18.563226672887
TAGLN	1.59768118911109	7.50800590015669	9.89690131354277	1.15927073769889e-20	7.06680363346069e-19	36.0566355134238
EPHA6	1.59804856275384	-3.04630317842942	7.86963300026304	3.88615228169154e-14	6.07266543335893e-13	21.4805440342879
BEND5	1.59947957989183	-0.333860521622184	11.3642457035656	6.64408908369372e-26	1.28989212091145e-23	47.7461059866868
MYL9	1.60059347175446	7.79733442033357	10.4328184778446	1.56230093240088e-22	1.45816369573002e-20	40.3149584186119
NBEA	1.60061569255011	2.50227149005173	9.95114841827263	7.53950511594447e-21	4.84399643438432e-19	36.641905520584
GRIK3	1.60895872157079	-1.10956047551145	7.29997949147902	1.74773468680279e-12	2.0048997585732e-11	17.879512636659
DCLK1	1.61090452824164	1.99170830270196	9.77150452333626	3.1179303774168e-20	1.71880723676054e-18	35.2467917053878
RERG	1.61340909383388	2.5584935684553	11.5574857395275	1.27521421018899e-26	3.12008232988844e-24	49.6831210544339
BCHE	1.6144754785784	-0.385847447991202	7.26551703319242	2.18599040796544e-12	2.4494337940195e-11	17.6727392817312
PENK	1.61587413545245	-2.10777103525892	5.61179580215217	3.90835175961075e-08	1.98710705318553e-07	8.32664809707245
SMOC2	1.61740505175957	5.26455172153254	9.55084718840314	1.74697036358061e-19	8.38780582363259e-18	33.4142028141887
DPYSL3	1.62119889311409	6.70275240074704	11.6253203190006	7.12232256272509e-27	1.84364932308453e-24	50.2011657762906
PCDH9	1.62318466041391	0.86869683971763	8.56728202353452	2.82542044762761e-16	6.97028102418188e-15	26.3438818340422
ITIH5	1.62351614037564	4.29258415941488	12.5861960091278	1.58964512557571e-30	1.01364992913987e-27	58.5713130688975
CPXM2	1.62871125486528	3.87403632841365	9.27376409284382	1.47155597359475e-18	5.80208857491738e-17	31.4076459102623
AOC3	1.6288587546437	4.90033308659777	10.8409696191596	5.42369416532439e-24	6.37319746624072e-22	43.6818380845076
RELN	1.62894778831744	0.432057413136997	8.48855039644948	4.9934135397165e-16	1.14196362654131e-14	25.7807966604196
BLK	1.62912737244844	0.222342990100489	6.89074446530061	2.37025323386958e-11	2.21302106691817e-10	15.3783900056118
PDK4	1.63282369929512	5.17726955289298	9.59372042930611	1.25212514467704e-19	6.16093862508998e-18	33.748038211467
CDO1	1.63428310969754	-0.496927859361095	10.0287488874639	4.06509358875426e-21	2.75025138593711e-19	37.066250027448
MORN5	1.63433488507543	-3.37274391552542	6.21397359346187	1.3805372820435e-09	9.19380178768793e-09	11.4969074693037
SVEP1	1.63592544620141	3.84359562397005	11.8967294613121	6.82149169612897e-28	2.10066660663034e-25	52.5904586923353
TACR1	1.63632767837875	-0.80768147293784	9.9935993221773	5.37935654289548e-21	3.55854397083912e-19	36.7689375868487
HIF3A	1.63950608352683	2.45827486525185	7.32029900992575	1.53118236253792e-12	1.78398226857728e-11	17.9445276156351
AC008878.3	1.64290988576183	-4.35862147365113	8.12882137504157	6.44507825918629e-15	1.19290717914328e-13	23.1574756030801
ADCYAP1	1.64449390473118	-1.17780441637542	7.50550573480518	4.53075716059102e-13	5.83024882170867e-12	19.1737320032192
PNMA8A	1.64668717590132	0.646838998910867	9.8381186104169	1.84499978864466e-20	1.06645764482144e-18	35.6938935004994
SCARA3	1.64674485541221	3.99688062542972	12.3104676342309	1.82578640650389e-29	8.06453022586582e-27	56.1631105932247
SETBP1	1.65011291109688	3.65749059895184	13.4535991159172	6.44199393440938e-34	1.53008885532889e-30	66.2802451514248
AFF3	1.65074738192652	1.52787872780999	10.0374716014658	3.79177544608327e-21	2.59482380239438e-19	37.2889246888262
SPARCL1	1.65227434423578	7.22343742509488	12.6407192747614	9.78504958148248e-31	6.72195271441764e-28	59.0094575043355
CTNNA3	1.65364692591883	-0.666590246353632	6.6773810888354	8.83205664196637e-11	7.42000769906686e-10	14.1215613555144
RIC3	1.65406503875591	-0.0358206653971297	9.37357661086658	6.85903612458841e-19	2.91688676717318e-17	32.1406202881378
REEP1	1.65482970500976	2.04630732047832	9.68040153890305	6.36893735363885e-20	3.33572282769304e-18	34.5492725283118
HMGCS2	1.6597985601987	4.52130986048235	4.72022802090221	3.3369259909605e-06	1.19273234189605e-05	3.57878608344525
FLRT2	1.66005016162683	3.30667513758918	11.4948390608871	2.18069316780052e-26	4.99350777821604e-24	49.1768397666345
SLITRK3	1.66140263168937	-3.19689966828362	7.27394846865993	2.06968788152279e-12	2.33081306758376e-11	17.6830089402091
FOXP2	1.66217335815039	2.13039842523113	8.36482548268834	1.21348409712572e-15	2.59258845200509e-14	24.9210018021157
TUB	1.66439934005735	1.27968423920791	12.3156658226005	1.74401945886214e-29	7.98716193711197e-27	56.0054657872684
STMN2	1.66584737483908	-0.613784833083533	7.56208313242963	3.10995416179092e-13	4.13295322051694e-12	19.5454692389547
PEG10	1.66889953258966	3.15522576192397	6.1272324578832	2.27116601044179e-09	1.4529117518804e-08	10.783627509795
CES1	1.66928303391654	2.24524370301273	7.35883255136187	1.19060947556282e-12	1.41392791509491e-11	18.2035116480621
SLC7A2	1.67112895781963	3.62351905191188	8.82058713721438	4.42056903123401e-17	1.27142968545685e-15	28.0825748597141
ADCYAP1R1	1.67197718781583	-1.69679018569918	8.60515854384758	2.14574681387354e-16	5.41101691223639e-15	26.5087051888652
MEOX2	1.67404466195974	0.245028922971505	7.70708257968245	1.17496208137659e-13	1.68426948117715e-12	20.495411392433
CHGA	1.67639414958834	1.03974053417828	4.46229309684518	1.07488783025645e-05	3.49637070409953e-05	2.88965104818781
CPED1	1.67707996000005	4.00833953136685	11.4165335184392	4.25620223501161e-26	8.73793426661406e-24	48.5079256404479
TF	1.67943135041762	-0.391723410427604	6.30584857284809	8.10055981244787e-10	5.64731064832675e-09	11.9971062468131
ASB2	1.68225545345054	2.62302636111574	9.52433379654098	2.14556315538549e-19	1.00582423932652e-17	33.3590329567995
SNAP25	1.6859234860889	0.044528887932151	7.5267378907522	3.93500790742312e-13	5.12641693905795e-12	19.3273276728979
DMD	1.68868143395692	4.03542465831616	12.1180503100331	9.89847065882705e-29	3.6080935599451e-26	54.493460703902
TNS1	1.69124521985841	7.63598326852814	12.9167698727326	8.28443765120412e-32	9.2480213055098e-29	61.4577375620369
JPH2	1.69151804463335	2.84724225020304	7.92388451160322	2.67681604983859e-14	4.33459759439412e-13	21.8638921867231
NEGR1	1.69470526334874	2.91624657907556	11.1226683414042	5.13488734134166e-25	7.64285190030861e-23	46.0642601546422
RBPMS2	1.69630615264578	2.80454815753867	9.34341513300435	8.64300719742048e-19	3.57344332298906e-17	31.9887560181202
GRIN2A	1.69685405255239	0.613123890538658	8.23322838495223	3.09106479891052e-15	6.04704363344367e-14	24.019086241729
C1QTNF7	1.69872776690807	0.985322703894805	10.1510648022138	1.52709649188749e-21	1.16065831666393e-19	38.1419382978103
C16orf89	1.70072075751481	0.5835331656158	8.41691185111739	8.35869412623728e-16	1.84087097150091e-14	25.2857298403827
MLNR	1.70617342649862	-3.60976343290003	8.06525445950636	1.00503474554854e-14	1.78084579268279e-13	22.7567520072728
SORBS1	1.70858676959159	6.09096436793812	11.2690148327305	1.4914765135603e-25	2.58633611734956e-23	47.197457393084
DPYSL5	1.71074933150465	-2.31335485354108	7.81560136487064	5.62349202627642e-14	8.51918499417499e-13	21.1461849564499
PDZD4	1.71152152017492	0.78329640336183	10.3839012177042	2.32652819756836e-22	2.07770600683843e-20	39.956900879393
LTF	1.71164409012478	3.76344009029203	5.55071851169393	5.40459534088916e-08	2.68964829711957e-07	7.64257048410174
PGC	1.7154632135334	6.1081752434523	3.79712228844925	0.00017079244181477	0.00043981023691661	-0.280714227609201
CPE	1.71626039281632	4.27141335479029	12.7671227640592	3.16701223640056e-31	2.35691689809793e-28	60.1664828238617
SFRP4	1.71810429751678	5.07299893035268	6.62459088355016	1.21713214348213e-10	9.97668527523375e-10	13.4233784468386
IGF1	1.72211860863534	0.760198194720604	9.29974639049953	1.2069397389314e-18	4.86617396773223e-17	31.6386724179157
GASK1A	1.7245746712576	0.675923609425941	10.0579332380618	3.22015638007996e-21	2.25634268849937e-19	37.3928240352665
PDZRN4	1.72513385350504	-0.423086436809499	6.87018556818854	2.69412730344435e-11	2.48424407675888e-10	15.2595634764125
CLU	1.72807382635335	7.45487055800797	9.95271556396438	7.44623294920243e-21	4.80134175832869e-19	36.494051378969
FCER1A	1.72809033510694	-0.904331124796898	8.00420304094103	1.53650816510113e-14	2.58657609207081e-13	22.4326231235786
NRXN3	1.73001963707689	2.33578572528071	8.71591184126475	9.55432904245443e-17	2.56616347409441e-15	27.3968528795361
HSPB8	1.73221320580169	3.84453683459739	9.83714980919561	1.85915958210972e-20	1.07117578374393e-18	35.7128057172636
PHYHIPL	1.7323536677841	-0.323326275667231	7.60385036925808	2.35267435134479e-13	3.20527205105792e-12	19.8187840814705
RSPO1	1.73597325967912	-1.31932364506402	8.94457503349888	1.76095131624561e-17	5.36729547089808e-16	28.9321904889741
ZBTB16	1.73615139935781	0.865238480709824	8.8875264650003	2.69217813795937e-17	8.04096884984823e-16	28.626645985795
SORCS1	1.739362678671	-1.20538712584922	8.16152413447153	5.12348147943099e-15	9.60236124912035e-14	23.4792850290165
CCKAR	1.74357152438698	-3.38750316634767	6.27274742261087	9.82273036158334e-10	6.73230187982502e-09	11.819605303522
LDB3	1.74376019362168	1.35251565872726	8.53348350171734	3.60938690728543e-16	8.63015522771419e-15	26.1122241187833
MUSK	1.74537063533982	-0.982080697524795	9.87170520752055	1.41504749156797e-20	8.37739389538004e-19	35.8225656643449
SLIT3	1.74643341652541	4.71824331919633	13.2616693932063	3.68632881541489e-33	5.98559263382957e-30	64.5663737607139
NEXMIF	1.75217694247863	-1.24924992517691	9.01736309943342	1.02202508361047e-17	3.25971250327975e-16	29.4599157938434
TMEM100	1.75455343191502	0.243589783690844	9.15267213727542	3.69047036160033e-18	1.31567846563959e-16	30.5278404687981
TMEM35A	1.75819306856836	-0.733261748554547	8.28398165764808	2.1577535179482e-15	4.34984600271702e-14	24.3280830037343
PTGDS	1.76068319076391	4.55458802117094	10.1653201778888	1.36184017536397e-21	1.05297953992104e-19	38.2466071411364
KIAA0408	1.76913810195088	-4.03889793288444	9.27289425273088	1.48134579491411e-18	5.82782318126893e-17	31.1673641190869
PODN	1.76965345956403	5.13953146771321	12.3649668072413	1.12890353174442e-29	5.44955296769922e-27	56.6130685527874
CHST9	1.77357152529347	-2.26081916587306	6.11299077339217	2.46332911720126e-09	1.56798009131617e-08	10.9487921384264
NPTXR	1.77832773484612	2.9242811194972	11.1859627559977	3.01115083973601e-25	4.75948364146237e-23	46.589024787608
TAFA4	1.77899961575716	-3.45116111352923	6.49709626463608	2.61987321158177e-10	2.01522633213015e-09	13.0734003462801
TMEM132C	1.78019196216631	-2.09517878335167	8.24331618260115	2.8782660530266e-15	5.6679944843559e-14	24.0011486503509
ELN	1.78163389234391	5.65769496994903	12.7703557350965	3.0767694980426e-31	2.35691689809793e-28	60.1682007951991
PLCXD3	1.79031652632357	-0.653809687897213	8.1918553457429	4.13895067160887e-15	7.89805533606903e-14	23.7033525118731
CARTPT	1.79032404310449	-3.28054530535928	5.63884892625722	3.38262383937041e-08	1.74320764190157e-07	8.47008210353176
MYLK	1.79266085840898	7.14665610552911	11.5041318528267	2.01403662015015e-26	4.77848551114269e-24	49.1726069794686
RIMS4	1.79417282495067	-2.38572958944609	6.49275616835722	2.68861319787256e-10	2.06188580194082e-09	13.0550480970027
EFEMP1	1.79561695013372	5.47849691782005	13.040398413138	2.72419804969967e-32	3.74283856659121e-29	62.5729197448168
SIX2	1.79597723986162	1.51604685349372	6.95075278567518	1.62832043849994e-11	1.56278513444639e-10	15.7043634983503
NRXN2	1.79702391880918	1.67962349900055	10.7067402885316	1.64991986346794e-23	1.78601325341824e-21	42.6087505983764
ADAMTSL3	1.79763765493882	2.11449635251287	12.305813381345	1.90223210551707e-29	8.08946848491437e-27	56.0321643265823
GLP2R	1.80206321955339	-0.147299554673387	10.7109417537828	1.59362464087065e-23	1.7462410865393e-21	42.4650613459064
RNF150	1.81208933173397	3.12161515647417	10.4653531421666	1.19812357631619e-22	1.13828112747785e-20	40.7040504044547
SELP	1.81344594883198	2.60032324916976	11.0551592619878	9.058524140997e-25	1.23420351562556e-22	45.4986861263264
KIF1A	1.81423802208842	-0.0684857881070423	6.10443810074394	2.58627764013527e-09	1.6386486318005e-08	10.8796782587039
AOX1	1.81587243282348	1.53916393470134	10.4842164165932	1.02703743077491e-22	9.91563002760581e-21	40.8129530300686
CCDC80	1.81914335487736	6.26470068884217	10.7439981415592	1.21243529862022e-23	1.36196898545004e-21	42.8447273665145
CYP1B1	1.82012756116699	3.95821344789167	8.87754009083698	2.89934207526613e-17	8.60218418709773e-16	28.4741834872746
DTNA	1.82120138431671	2.17549824731516	11.4254526643098	3.94447045939819e-26	8.19211475294315e-24	48.5514220164483
SNAP91	1.82400243912721	-2.21084602391152	8.57396368256467	2.69169856102141e-16	6.66802052682433e-15	26.2690898699235
APOA4	1.82471174305908	-2.13968832086489	4.44726243465913	1.14880720420399e-05	3.71516304079079e-05	2.981443915307
SCRG1	1.82734503481532	0.674867529379124	7.38751910532449	9.866573327034e-13	1.19556897010959e-11	18.439574740815
MYOCD	1.82780682998377	2.77978023615541	8.96340818816603	1.53011855810337e-17	4.72827812565474e-16	29.1739512950474
KCNK3	1.83128472159959	1.27804497736308	9.10417384590438	5.32240392630344e-18	1.83166582905021e-16	30.2149404445516
BEX2	1.84015658080505	-0.306918835828641	7.32054231785497	1.52875655028648e-12	1.78233273927568e-11	18.0174893282512
TCEAL5	1.84368174257945	-3.87793338231115	10.1469748657888	1.57808412187002e-21	1.18928947260424e-19	37.7202251816525
RAB3C	1.84486471609263	0.75944227959742	10.4029546366315	1.99249735677542e-22	1.80649722281045e-20	40.1060129705834
SLIT2	1.84889393685359	2.8073539357411	10.2467265086019	7.06887299224975e-22	5.79161195020976e-20	38.9632944890793
SPEG	1.84943307226853	3.33867028367702	9.12367242638958	4.5944563004694e-18	1.6027653121618e-16	30.326281639728
NOVA1	1.85004543000612	1.04936831491611	11.8731374674227	8.37230992523838e-28	2.53453945041835e-25	52.1957591914669
PLN	1.85908250365575	2.78933079494261	7.95374167527168	2.17867629143477e-14	3.58979125842403e-13	22.0701632701224
SLITRK5	1.86504839918758	-0.5218475767012	8.32042313020833	1.66542015851475e-15	3.45482804311637e-14	24.5856284392354
FDCSP	1.86567408400834	0.630627485674676	5.48796109374557	7.51854035140881e-08	3.64419672229343e-07	7.63072132027861
SCARA5	1.86856576629161	1.1390434146169	9.05510279834294	7.69987071260492e-18	2.52343836326306e-16	29.8518346944714
SPON1	1.87019800537223	5.4027708698046	11.2102667402401	2.45220615074653e-25	4.01824349160402e-23	46.7261096026789
LMO1	1.87211503473758	-3.52549891965908	7.27053202801276	2.11606072331966e-12	2.3785374813853e-11	17.6563312289942
MS4A1	1.87466603883639	1.77426287214414	6.27826825410934	9.51245667880201e-10	6.53571626090127e-09	11.7560589548923
RPRM	1.87515601165691	-2.53836808388717	8.28163868334874	2.1939278066717e-15	4.41280907150486e-14	24.2456464094457
COL14A1	1.87888862339654	5.46102631700477	12.8921723792325	1.03315231128782e-31	1.03495680527091e-28	61.2538556275477
FGF10	1.88256791212005	-0.0896850795006476	9.16879550035257	3.26662085854471e-18	1.17631280553361e-16	30.6278244920162
GDF10	1.88657198538284	-2.10532222613341	8.30494469625198	1.85925299625236e-15	3.80390810607828e-14	24.4203547524665
NPY1R	1.89849816011107	-1.05861720024943	9.25809707411763	1.65812963637844e-18	6.45225565040422e-17	31.2251311637289
CNKSR2	1.8994063041512	-0.848910820208411	9.27982897589628	1.4050573791958e-18	5.56446338133397e-17	31.3973315141938
FMN2	1.89966150781801	-1.02717851169718	9.63692806738881	8.94333316258411e-20	4.56925147377525e-18	34.0426420286804
WSCD2	1.90022899345991	-0.165843194649206	7.46277272607702	6.01209290619707e-13	7.58347396875606e-12	18.9171882768813
FREM1	1.90026759906076	1.15955656447775	9.61267297317507	1.08040985310447e-19	5.42056190626374e-18	34.0054560492676
METTL24	1.90413327017459	-0.574923825850671	10.5878267185374	4.39452550150318e-23	4.53703005678314e-21	41.4387355498889
CRTAC1	1.9046621126635	-1.22052658108621	8.83208124211587	4.06040457789842e-17	1.17731958061435e-15	28.1348693395262
ZNF727	1.90626330402279	-2.65459362616619	11.0543371840235	9.12126219487006e-25	1.23420351562556e-22	44.9567410984203
SCN2B	1.91412336158065	-1.78303271548363	11.4306601909945	3.77308152237195e-26	7.92835400836299e-24	48.1127872485375
BOC	1.91412983653252	3.59527478665079	11.4678968757344	2.74552044883653e-26	6.12971759208366e-24	48.9494056095013
ANGPTL1	1.92251202805563	1.23723063836153	8.54217987036007	3.38918645965156e-16	8.15825597787555e-15	26.1727200509728
TTR	1.9306029834737	-0.494470084386334	5.83139280272665	1.19091265372666e-08	6.67636249473066e-08	9.43063170397217
KCNK2	1.93472191422245	-1.39389128027516	7.94481058852495	2.317215509915e-14	3.79704460757724e-13	22.0243228671836
EPHA7	1.93570769117912	0.916779082757616	7.90858026802339	2.97418227541269e-14	4.77285441340036e-13	21.8275842414004
CRABP1	1.93610465915331	-1.6972622092042	5.93362492401185	6.76594642146211e-09	3.97260253233842e-08	9.9861545461913
ADAMTS8	1.94598664554079	1.34658462389236	9.97436311345442	6.26916453556188e-21	4.11667455035554e-19	36.7892388404129
PLIN4	1.9504097812512	2.27760238546651	7.51053759851371	4.38199517074764e-13	5.65511674456095e-12	19.1748130253242
NFASC	1.95680856694942	4.02316473613238	13.4468049972567	6.85331775523831e-34	1.53008885532889e-30	66.2284116542661
VTN	1.96070189576912	0.992875214250889	8.19400392554524	4.07677462283806e-15	7.7960676165429e-14	23.7550097211235
SCGN	1.96154630997934	-2.21539132041442	6.54121545688544	2.01194893411299e-10	1.58305814591155e-09	13.3321099153193
THSD7B	1.96239724517145	-0.83190706633408	10.1017155321329	2.26861602196143e-21	1.64047573960539e-19	37.6048377589761
LRRN1	1.97030875184499	1.06720998746928	7.82805901029915	5.16501360909242e-14	7.91186175574611e-13	21.291797993399
MFAP4	1.97097636529568	6.22490373054711	12.8906692513955	1.04718299019589e-31	1.03495680527091e-28	61.2290020366124
TNXB	1.9854964830087	4.63352628468215	12.5628172119385	1.95682480857688e-30	1.12744670664489e-27	58.3618992087072
AGTR1	1.98686097260054	-1.01598415795736	7.77318155326359	7.50703984763309e-14	1.11736032265479e-12	20.9051344632784
VIPR2	1.9890158123376	-0.162377778415841	11.2013501229839	2.64413986685786e-25	4.254683077653e-23	46.436245447578
TMEM252	1.99705679515571	-2.26098270576534	8.72794958596329	8.74653585549453e-17	2.36341719992417e-15	27.3462202536928
SMYD1	2.00105344389586	-1.87458253639598	5.53415048868133	5.89845900902926e-08	2.91673245737186e-07	7.93380008435927
ANK2	2.00153216436526	3.14280027415412	12.8850886243813	1.10095623426165e-31	1.03495680527091e-28	61.1814689255049
OMD	2.00220748276444	1.21564972149187	9.01023858288447	1.07805706227267e-17	3.42010252029347e-16	29.5264192146605
NPTX1	2.00333596494407	0.0143821268565728	7.56667014195655	3.01624889410787e-13	4.02106867593728e-12	19.5836620704125
ADAM33	2.01103844847006	2.02163482532962	11.1451140009121	4.25013637854234e-25	6.49135183821329e-23	46.2115833973577
SHISA3	2.01899284339236	0.244617423728725	8.50857105851402	4.32163840244224e-16	1.00768646874701e-14	25.9155568501808
MGP	2.01956274967191	6.79927884040806	13.0254549523472	3.11682963469843e-32	3.97640672181062e-29	62.4264376947777
NRK	2.0247187426904	0.0472173743308543	8.32467142398154	1.61580914606307e-15	3.35971678205267e-14	24.6337734228557
CNTN1	2.03351893078428	1.15923736453469	8.54647261703835	3.28544424986757e-16	7.96218721124623e-15	26.2022002921429
FHL1	2.03571736754477	5.51337762960677	12.7845981884574	2.70876953320728e-31	2.30387298250549e-28	60.2993492358179
CAPN6	2.03676507440286	3.13034950321851	7.28187788573123	1.96588067151679e-12	2.22372353856627e-11	17.6504841711532
VIP	2.03890274091924	-1.25960531627463	7.15829308879981	4.36381660707275e-12	4.6254748546619e-11	17.0012367540871
HAND2	2.04787549523428	1.24126981449542	6.44026288519266	3.67386426753027e-10	2.74211824832253e-09	12.7062703773099
CASQ2	2.04952219445572	0.323542305684672	8.69525860555471	1.11158604594168e-16	2.96771873939677e-15	27.2330487096459
PRUNE2	2.05277904134943	4.68013561385524	9.24278119745483	1.86314651596622e-18	7.1258372423282e-17	31.1260814841231
NAP1L2	2.05506713177785	-1.1145969020749	11.9926651269206	2.96014828603842e-28	9.97569972394946e-26	52.8776331313222
KCNA1	2.07267982568326	-3.23490568595189	7.52056735999338	4.09969503411e-13	5.31769448106309e-12	19.2268382239984
LMOD1	2.07513712803131	4.79738704864623	10.2445021740608	7.19693844813061e-22	5.86961267680643e-20	38.8676730039836
MAMDC2	2.08278528146373	0.931447727088344	9.89005771415362	1.22381332822182e-20	7.38463846465203e-19	36.113245839925
PRKAA2	2.08546550411953	1.48132393492825	9.10198202474914	5.41106290977866e-18	1.85859605060686e-16	30.2033794825093
CILP	2.09472465120946	2.16284774230103	8.12167650354176	6.77589631905424e-15	1.24638809634014e-13	23.2427970942706
HSPB7	2.09669710010172	3.07599112235391	8.25090031986429	2.7278801847204e-15	5.40162616178392e-14	24.0845780049825
KCNMA1	2.09900515005446	4.10806335081709	9.54184181555938	1.87334573410938e-19	8.92104460427064e-18	33.4273331580899
ADGRD1	2.10481551349385	2.46835883601821	13.6655767059086	9.29150333979372e-35	3.31911082304111e-31	68.0739077668282
CHRM2	2.12089516157753	-0.590199492608719	6.29976107870184	8.39336960183537e-10	5.82869263057471e-09	11.9650642497165
ABI3BP	2.12341524697503	4.33376605087909	12.5784776574713	1.70256412710352e-30	1.01364992913987e-27	58.5048090295533
GNAO1	2.1335440550191	2.9800484329876	11.4546852274556	3.07352429986946e-26	6.69466067316688e-24	48.8331940379978
CCL19	2.14640621119781	1.76940775436173	8.31223068102598	1.76538149150801e-15	3.64104836256635e-14	24.56428893355
RGMA	2.16162180552866	4.17086233394649	10.3714278618972	2.57476501749178e-22	2.27662762264459e-20	39.91663583546
FLNC	2.16524157180735	5.82070635707836	10.361474753255	2.79158225742938e-22	2.45617983743577e-20	39.7596183701727
CHRDL2	2.17787089172396	3.7483741308199	9.13400645285968	4.24959781686904e-18	1.49413516943106e-16	30.3816039303001
CNN1	2.18114871569307	5.52783589219268	9.2614186936198	1.61670866907468e-18	6.30481081623206e-17	31.2179378252836
PRELP	2.1817787760998	4.72248258710499	10.4947067257868	9.42639332973047e-23	9.1502614816476e-21	40.8803325216696
ACKR1	2.19505241234075	3.01093832397221	10.3292269204398	3.62652714085258e-22	3.08444767917942e-20	39.6176262164073
FBLN1	2.19659433437062	6.69882074693863	14.3679629914842	1.42125329021828e-37	1.26925025082944e-33	74.6197725024116
TAC1	2.22979613402374	-3.39187311706537	7.99941101024138	1.58841854492619e-14	2.66893166800815e-13	22.3265281851892
PGM5	2.23593229061487	3.40462112790938	10.0966787337536	2.36199680621941e-21	1.6875049982354e-19	37.7676290441293
ASTN1	2.24034122716463	-2.03757994686703	10.7231507090358	1.44064638616284e-23	1.6082115689534e-21	42.3710078226286
ADCY5	2.24707601201405	3.36649725404224	12.3574229515641	1.20664829297396e-29	5.67156451600208e-27	56.5634315319253
CADM3	2.25087604623156	-0.190334465213901	9.34946649897381	8.25156971667173e-19	3.42747178394125e-17	31.9554762082013
NGFR	2.25348198311665	1.50556423529863	9.48092211112896	3.00170883479926e-19	1.36421174296055e-17	33.023216400667
ACTG2	2.27079278860952	6.8080215019714	9.27150907723624	1.4970690330434e-18	5.87673626355782e-17	31.2617399274156
ASB5	2.27617595204083	-2.3638127295475	6.71829859431845	6.87927005901204e-11	5.9015678445732e-10	14.3540811901492
PPP1R1A	2.28468690186806	-0.155307608673585	10.1005287667848	2.29028261371325e-21	1.64284087403744e-19	37.6571261425424
CR2	2.29661818069562	1.97880398158106	7.61762881340779	2.14525850137812e-13	2.94742016100882e-12	19.8854272279755
CDH19	2.29966991102743	-0.749965671414409	9.08570299055559	6.11698591085465e-18	2.05754209705791e-16	29.9879612475388
ABCA8	2.29973519961829	2.15411922165954	11.8566940456931	9.65623962723951e-28	2.82737862265778e-25	52.1846967947302
SYNM	2.31377052334365	4.90547631057853	9.96068636747312	6.98927521904539e-21	4.53947071590435e-19	36.6238989454503
KCNB1	2.33998122687957	-0.276676609013468	10.7570243207694	1.08848264963748e-23	1.23046763323892e-21	42.8268003228868
BEX1	2.34418028044324	-1.75434520623755	7.4053892251676	8.77441322989493e-13	1.06902997748399e-11	18.5313239275552
PLP1	2.35635242724489	-1.10253222281886	9.45922196819102	3.54907745647472e-19	1.59271538819334e-17	32.714219651964
CTNND2	2.35695448650534	-0.394526846192607	10.2664060374065	6.0300619723789e-22	4.98624707817868e-20	38.9289526536752
PI16	2.37191187503309	0.42244471824883	9.41959545376722	4.81618439308914e-19	2.09809437670647e-17	32.5141666591792
GALNT16	2.37981048432942	1.3058339620261	16.9887785449801	2.30052912997346e-48	4.10897507904559e-44	98.4210652919359
PCP4L1	2.38801876075027	-1.27168018607756	10.1505263862786	1.53371402061985e-21	1.16074856450386e-19	37.9521062508847
APOB	2.3897477039269	0.79630899111647	6.5275609363894	2.18356816219451e-10	1.70457652731452e-09	13.2262750909839
ATP1A2	2.39922135293144	0.882137573540154	9.61184590532678	1.08739053047976e-19	5.44030315543389e-18	33.9857056760201
FRRS1L	2.40165913598641	-0.615607036002914	9.85938522344867	1.55977869177334e-20	9.13416629959463e-19	35.7655369615546
MYOC	2.41249611377558	-1.94305383723987	7.51943573143419	4.13062634284758e-13	5.35392722130628e-12	19.2493426549189
TCEAL2	2.421616979847	-0.871924408536535	8.48311684645866	5.19291091528601e-16	1.18455404671677e-14	25.6996979196048
PTGIS	2.42615687256921	4.218033080657	12.5813728160336	1.65930065377357e-30	1.01364992913987e-27	58.5316045136056
CNR1	2.46669643736627	0.474307153358373	11.3378616269803	8.31518028463953e-26	1.53110757797883e-23	47.6446550102136
GPC3	2.4854068997857	3.21078306041468	11.1301637134149	4.82074890599621e-25	7.23557951344523e-23	46.1283310703831
GREM2	2.48704417218174	1.49532932550635	10.33423139586	3.48231268086207e-22	2.99960174790173e-20	39.6182595173158
STUM	2.5266079327064	0.455413334735771	12.3949008418176	8.66595172114461e-30	4.35707447328469e-27	56.5546119238959
PCSK1N	2.53228498525745	2.10369642387514	7.59242321761455	2.53960066770838e-13	3.43634905499541e-12	19.7160122333767
BMP3	2.54008878792671	-0.62669006431347	8.67046010396591	1.33275228095969e-16	3.49549023351263e-15	27.0219481721903
SCN7A	2.55891441762471	0.0431036741168369	11.0047997347852	1.38190343072306e-24	1.82830942045516e-22	44.8644010788139
GFRA1	2.57122401906771	2.45614335213525	11.7523016414688	2.38395535876375e-27	6.55074256351991e-25	51.3192101533497
SYNPO2	2.5818028747546	6.06494749206176	12.1439662008995	7.88813950600649e-29	2.99766084503791e-26	54.6757885360012
PRIMA1	2.62552594818967	1.01705237608714	10.5028579090372	8.81851001094225e-23	8.60696214783823e-21	40.92349723269
SFRP1	2.69535937218101	2.3108293535478	10.4088149727384	1.89968478402565e-22	1.74898298595269e-20	40.2454948379859
HSPB6	2.69964295932573	4.75509101518908	11.0738318681912	7.74360479980398e-25	1.07215911107984e-22	45.6287504645625
ECRG4	2.72142252380701	0.41763099870419	9.70321091386088	5.32794225273194e-20	2.84066795749388e-18	34.651758309379
MAPK4	2.74247790042634	-0.551467734528572	10.9187561374332	2.83730344592117e-24	3.56880822870408e-22	44.1053856803616
APOD	2.78846162903521	5.09824641354118	13.3803110237521	1.25527251419289e-33	2.24204223759992e-30	65.632517264795
MYH11	2.80424787499239	8.04977683859334	11.4809262517619	2.45619704273103e-26	5.5531816936986e-24	48.9836409263871
THBS4	2.9555849156512	3.67439027746308	10.2412971122648	7.38553245358749e-22	5.99604523425119e-20	38.9085686357409
DES	3.08431165175793	6.22973353295216	9.52699560654979	2.10177906864046e-19	9.88102790901593e-18	33.222609298848
CHRDL1	3.15698169493666	1.60421678361756	11.0752304956571	7.65312793572868e-25	1.06791029734414e-22	45.6029404382997
ADH1B	3.19849175838767	2.44232488908134	11.0286184002599	1.13181755101788e-24	1.50861143871122e-22	45.2689740823524
OGN	3.26460231524129	3.09425930731431	12.1208618884051	9.65775370236541e-29	3.5936903932906e-26	54.4967116416407
C7	3.30329484662068	3.58749239764374	11.1624158338093	3.67317056514408e-25	5.7049129968729e-23	46.396312887579
